# Supplementary material for: Constitutive Expression of miR408 Improves Biomass and Seed Yield in Arabidopsis
Source: Front Plant Sci. 2018 Jan 25;8:2114. doi: 10.3389/fpls.2017.02114 (PMC5789609; doi:10.3389/fpls.2017.02114)
Supplement: Supplementary file 2 [file Table_3.XLSX]

## Sheet: Sheet1
		Table S3. Summary of RNA-sequencing data
		Sample	Total reads	Mapped reads	Unique mapped reads	Mapping ratio
		WT	12505197	9472966	7867298	0.757
		MIR408-OX	13334908	9758542	7904419	0.732
		WT: wild type; MIR408-OX: miR408 over-expressing plants.
