# Supplementary material for: Constitutive Expression of miR408 Improves Biomass and Seed Yield in Arabidopsis
Source: Front Plant Sci. 2018 Jan 25;8:2114. doi: 10.3389/fpls.2017.02114 (PMC5789609; doi:10.3389/fpls.2017.02114)
Supplement: Supplementary file 3 [file Data_Sheet_1.XLS]

## Sheet: Sheet1
Table S1. List of differentially expressed genes from the wild tpe and MIR408-OX comparison
Note: After calculation of the p-value, 0.1 was added to all expression values (FPKM) to prevent 0 in the denominator when calculating expression fold change.
TAIR ID	log2 FC (MIR408-OX/WT)		TAIR ID	log2 FC (MIR408-OX/WT)
AT1G01060	0.952063		AT3G25910	1.46834
AT1G01100	-1.25637		AT3G25970	2.64909
AT1G01120	-1.02975		AT3G26040	1.37529
AT1G01320	1.74267		AT3G26165	2.21567
AT1G01430	-0.960103		AT3G26170	2.17792
AT1G01470	-1.05517		AT3G26230	-2.17659
AT1G01490	0.907978		AT3G26320	1.36678
AT1G01510	0.61257		AT3G26450	1.0597
AT1G01620	-0.851008		AT3G26460	3.47917
AT1G01660	0.734106		AT3G26490	1.58921
AT1G01690	1.35252		AT3G26540	1.30031
AT1G01720	-0.862804		AT3G26560	1.38387
AT1G01740	1.07116		AT3G26600	1.98044
AT1G02050	1.2202		AT3G26612	-4.87283
AT1G02220	1.82283		AT3G26830	2.55513
AT1G02300	2.78534		AT3G26850	1.06041
AT1G02380	1.39032		AT3G27000	1.49399
AT1G02390	1.87447		AT3G27030	-1.37888
AT1G02420	1.36602		AT3G27110	2.27031
AT1G02460	0.61471		AT3G27120	1.35716
AT1G02470	0.858885		AT3G27330	1.7879
AT1G02610	0.654004		AT3G27340	-1.49284
AT1G02630	1.95641		AT3G27350	1.51816
AT1G02710	0.777608		AT3G27460	1.09686
AT1G02770	3.70941		AT3G27610	1.36257
AT1G02900	-1.4315		AT3G27660	0.763702
AT1G02920	1.92142		AT3G27820	1.26176
AT1G02930	2.42722		AT3G27870	2.38702
AT1G02960	2.09482		AT3G27906	-2.32413
AT1G03020	-2.16005		AT3G27925	0.656782
AT1G03055	2.31889		AT3G28030	1.94514
AT1G03106	3.69165		AT3G28150	1.47935
AT1G03330	-0.938395		AT3G28160	-4.35755
AT1G03410	-0.713802		AT3G28200	-0.843229
AT1G03420	-1.14494		AT3G28220	2.28134
AT1G03495	-0.910733		AT3G28420	1.03088
AT1G03540	2.04669		AT3G28540	3.04505
AT1G03630	1.00966		AT3G28730	1.00356
AT1G03746	-4.06813		AT3G28740	1.89592
AT1G03770	1.87447		AT3G28770	-1.68182
AT1G03780	1.52356		AT3G28860	0.904891
AT1G03840	0.663475		AT3G28900	-0.769479
AT1G03870	-0.812988		AT3G28940	-1.21512
AT1G03910	1.72658		AT3G29075	1.91231
AT1G03950	1.50289		AT3G29100	1.62081
AT1G03970	1.33635		AT3G29320	1.95868
AT1G04020	1.46467		AT3G29370	-2.1205
AT1G04050	1.32193		AT3G29410	3.27213
AT1G04250	-0.602375		AT3G29430	2.549
AT1G04270	-1.06889		AT3G29575	-1.38051
AT1G04400	0.984378		AT3G29590	2.64725
AT1G04425	1.91153		AT3G29644	1.02018
AT1G04530	0.807527		AT3G30340	1.28102
AT1G04555	1.5174		AT3G30720	-7.11374
AT1G04660	-2.97167		AT3G30775	-2.05495
AT1G04780	2.23728		AT3G30875	1.53434
AT1G04800	-0.675117		AT3G42640	2.23786
AT1G04820	-1.10744		AT3G42658	1.87309
AT1G04850	1.56134		AT3G42725	-0.719099
AT1G04900	2.21864		AT3G43110	-3.25559
AT1G04930	1.14466		AT3G43300	1.45343
AT1G05100	0.731804		AT3G43720	-1.04645
AT1G05135	-0.667329		AT3G43740	-6.75622
AT1G05210	-1.01582		AT3G43800	0.778083
AT1G05260	-1.16296		AT3G43810	-0.671917
AT1G05340	-1.34479		AT3G43920	1.93289
AT1G05440	1.36388		AT3G43955	-4.62059
AT1G05560	1.42022		AT3G44010	-2.52552
AT1G05640	0.993243		AT3G44050	1.64909
AT1G05670	0.883486		AT3G44070	5.8505
AT1G05760	0.955606		AT3G44100	-0.836296
AT1G05835	-1.33396		AT3G44205	0.973528
AT1G05950	1.0581		AT3G44260	-2.25975
AT1G06400	0.685504		AT3G44310	-1.33869
AT1G06410	1.4778		AT3G44400	2.96649
AT1G06420	4.51728		AT3G44410	5.00899
AT1G06430	1.07318		AT3G44430	-8.32688
AT1G06580	1.20881		AT3G44510	-0.634867
AT1G06710	0.762501		AT3G44540	1.28688
AT1G06740	1.16993		AT3G44670	2.43063
AT1G06760	0.705586		AT3G44690	3.01057
AT1G06770	1.34845		AT3G44730	2.49325
AT1G06910	1.25376		AT3G44735	-0.826964
AT1G06950	0.863348		AT3G44798	-6.51096
AT1G07010	0.841682		AT3G44860	3.72528
AT1G07020	0.704065		AT3G44880	1.1621
AT1G07135	-1.71126		AT3G45030	-0.801805
AT1G07500	0.722842		AT3G45060	2.91488
AT1G07560	3.37851		AT3G45080	4.6837
AT1G07620	2.82517		AT3G45130	2.53605
AT1G07725	0.700098		AT3G45140	1.29586
AT1G07750	-1.27075		AT3G45390	0.832273
AT1G07770	-1.02861		AT3G45410	-1.19994
AT1G07820	-0.997092		AT3G45440	2.16474
AT1G07920	-0.695214		AT3G45600	-1.05788
AT1G07930	-0.75216		AT3G45730	-1.75148
AT1G07940	-0.84022		AT3G45750	1.79886
AT1G08115	-2.09865		AT3G45780	0.887932
AT1G08165	-5.62352		AT3G45880	1.3295
AT1G08290	1.16993		AT3G46000	-0.950785
AT1G08310	-2.66724		AT3G46010	-0.726119
AT1G08480	-0.911288		AT3G46030	-1.10193
AT1G08520	0.759047		AT3G46080	3.79566
AT1G08540	1.29697		AT3G46090	2.23799
AT1G08550	1.53636		AT3G46100	1.21936
AT1G08610	1.82635		AT3G46110	1.96782
AT1G08630	2.71329		AT3G46290	0.752889
AT1G08650	-0.938451		AT3G46385	-6.08534
AT1G08830	-2.6146		AT3G46430	-1.08968
AT1G09000	1		AT3G46560	-0.935365
AT1G09040	2.53051		AT3G46658	1.21412
AT1G09070	-1.04901		AT3G46660	1.5119
AT1G09080	2.36257		AT3G46720	0.839843
AT1G09170	0.698619		AT3G46780	1.1025
AT1G09195	1.55761		AT3G46900	2.88812
AT1G09280	0.832649		AT3G46940	-0.80158
AT1G09340	0.765844		AT3G47040	3.87036
AT1G09421	2.90689		AT3G47050	2.32193
AT1G09470	1.95545		AT3G47295	-1.40792
AT1G09480	1.30133		AT3G47347	-1.59417
AT1G09500	2.8339		AT3G47348	-1.05459
AT1G09570	0.980597		AT3G47350	-1.42084
AT1G09600	2.82597		AT3G47420	-0.811625
AT1G09640	-0.651423		AT3G47460	1.23607
AT1G09770	1.88571		AT3G47480	1.83964
AT1G09780	-0.649958		AT3G47500	1.12451
AT1G09795	-0.806339		AT3G47530	-1.54475
AT1G10030	-0.985852		AT3G47570	-1.08866
AT1G10040	1.12847		AT3G47680	-6.13955
AT1G10070	1.18274		AT3G47690	1.19348
AT1G10110	3.05611		AT3G47790	2.22607
AT1G10140	-1.2077		AT3G47800	-0.786451
AT1G10160	-3.25298		AT3G47833	-1.43292
AT1G10320	3.66709		AT3G47836	-1.10516
AT1G10340	2.49541		AT3G47950	0.987509
AT1G10480	1.09276		AT3G48020	-1.54219
AT1G10530	1.41709		AT3G48115	-2.19062
AT1G10610	0.605282		AT3G48120	1.37537
AT1G10640	1.76473		AT3G48140	-0.972574
AT1G10682	-1.53502		AT3G48160	-1.10512
AT1G10730	-1.15036		AT3G48280	2.00237
AT1G10750	1.41978		AT3G48340	1.39102
AT1G10760	1.37741		AT3G48390	2.23973
AT1G10920	2.76415		AT3G48400	-1.09954
AT1G11055	1.64257		AT3G48420	0.834737
AT1G11150	-3.7761		AT3G48470	1.80735
AT1G11185	-1.03845		AT3G48500	1.54114
AT1G11240	1.24758		AT3G48510	1.95174
AT1G11380	0.961203		AT3G48520	-1.23589
AT1G11420	1.50663		AT3G48640	4.80305
AT1G11520	1.5925		AT3G48660	-1.32734
AT1G11540	1.224		AT3G48670	2.30359
AT1G11545	-1.06955		AT3G48740	-0.681853
AT1G11700	1.02148		AT3G48870	0.976025
AT1G11840	0.738609		AT3G48930	-0.711339
AT1G11850	-0.825323		AT3G49070	-1.41636
AT1G11900	-0.686997		AT3G49140	1.95829
AT1G11940	1.49033		AT3G49160	2.4199
AT1G12010	-1.62496		AT3G49320	0.739086
AT1G12013	-1.8401		AT3G49330	-0.781999
AT1G12090	-0.967485		AT3G49370	2.63743
AT1G12120	1.46872		AT3G49400	2.38143
AT1G12210	2.60942		AT3G49550	-1.10728
AT1G12220	-4.60881		AT3G49560	0.966342
AT1G12320	2.44436		AT3G49601	2.73923
AT1G12330	1.62458		AT3G49620	1.19018
AT1G12350	1.49304		AT3G49645	0.968464
AT1G12360	1.20237		AT3G49690	4.38543
AT1G12440	-1.01966		AT3G49840	0.900867
AT1G12520	-1.152		AT3G49870	-1.15075
AT1G12560	-2.07329		AT3G49910	-0.758938
AT1G12775	1.15687		AT3G49930	-1.17482
AT1G12800	2.04812		AT3G49940	-1.25971
AT1G12840	-1.13367		AT3G49960	-1.28109
AT1G12845	-1.50143		AT3G49970	1.93177
AT1G13020	1.15736		AT3G49990	1.76135
AT1G13030	1.13327		AT3G50000	0.687307
AT1G13040	1.73321		AT3G50050	0.813849
AT1G13050	1.03984		AT3G50110	1.39111
AT1G13110	1.02246		AT3G50220	1.50734
AT1G13145	-1.34721		AT3G50370	1.5876
AT1G13190	0.786576		AT3G50400	-0.80612
AT1G13220	1.97775		AT3G50410	-0.605524
AT1G13245	-1.23549		AT3G50440	-1.12017
AT1G13260	-0.959577		AT3G50480	-2.46467
AT1G13430	-4.57894		AT3G50570	-3.70612
AT1G13440	-0.662759		AT3G50740	-0.853055
AT1G13470	7.07788		AT3G50770	1.74735
AT1G13520	2.00705		AT3G50800	-0.885196
AT1G13590	-0.898687		AT3G50850	-2.34395
AT1G13600	2.80735		AT3G50870	0.736966
AT1G13609	-0.864401		AT3G50950	2.29868
AT1G13650	3.35012		AT3G50960	1.38782
AT1G13780	1.53687		AT3G51030	-1.77033
AT1G13790	3.15458		AT3G51100	1.52725
AT1G13930	-0.898241		AT3G51600	-0.883449
AT1G13970	1.76377		AT3G51720	1.69218
AT1G13990	0.702324		AT3G51760	1.15592
AT1G14090	1.01355		AT3G51880	1.7932
AT1G14190	1.13916		AT3G51950	1.2065
AT1G14205	0.87044		AT3G52105	-0.893285
AT1G14250	-4.71699		AT3G52110	1.48907
AT1G14280	1.40182		AT3G52220	0.793038
AT1G14390	2.21501		AT3G52260	1.75002
AT1G14400	-0.820423		AT3G52360	-0.852055
AT1G14450	-1.15761		AT3G52380	0.703119
AT1G14610	1.6125		AT3G52535	-4.31637
AT1G14660	1.29956		AT3G52540	-1.70338
AT1G14870	-1.26193		AT3G52590	-0.77859
AT1G14880	3.70395		AT3G52730	-1.12612
AT1G14930	3.02183		AT3G52790	-2.05217
AT1G14970	0.733925		AT3G52850	1.20931
AT1G14980	-0.848798		AT3G52860	0.80999
AT1G15002	-1.04552		AT3G52880	1.0578
AT1G15010	-3.81064		AT3G52920	1.02707
AT1G15040	-0.996672		AT3G53010	-1.68001
AT1G15100	-0.679961		AT3G53120	0.636633
AT1G15120	-1.2003		AT3G53235	0.838358
AT1G15200	1.91281		AT3G53250	-1.71582
AT1G15215	0.944352		AT3G53350	1.57505
AT1G15270	-0.656841		AT3G53420	-0.716503
AT1G15290	1.40012		AT3G53440	1.15136
AT1G15340	2.18042		AT3G53540	1.33909
AT1G15380	-2.68601		AT3G53620	-1.29992
AT1G15405	0.735354		AT3G53630	-0.892657
AT1G15520	4.05889		AT3G53730	-1.11554
AT1G15550	0.835189		AT3G53740	-0.75533
AT1G15700	0.818948		AT3G53760	1.50941
AT1G15825	1.64651		AT3G53860	0.982298
AT1G15830	1.47687		AT3G53880	0.591596
AT1G15870	1.72583		AT3G53890	-1.18658
AT1G15880	-1.73267		AT3G53990	-0.804921
AT1G15885	-7.12205		AT3G54010	1.51412
AT1G15890	-2.90689		AT3G54040	-1.72499
AT1G15910	2.83842		AT3G54050	1.28773
AT1G15940	3.22342		AT3G54085	-1.1405
AT1G15980	1.04509		AT3G54270	0.657112
AT1G16000	-0.719929		AT3G54366	-1.35235
AT1G16080	0.68307		AT3G54500	1.32571
AT1G16110	1.81684		AT3G54540	1.25313
AT1G16180	-0.922689		AT3G54560	-1.13806
AT1G16210	1.44317		AT3G54620	1.11751
AT1G16280	1.96127		AT3G54625	1.23423
AT1G16445	-2.38535		AT3G54710	0.61728
AT1G16480	1.12338		AT3G54760	2.58779
AT1G16510	1.31647		AT3G54790	0.802284
AT1G16550	2.926		AT3G54900	-1.10462
AT1G16630	2.52263		AT3G54910	1.80232
AT1G16730	0.803111		AT3G54930	0.949959
AT1G16800	2.22239		AT3G55060	1.83519
AT1G16810	0.804672		AT3G55090	-1.30767
AT1G16850	-0.702456		AT3G55170	-0.952888
AT1G16916	-0.989968		AT3G55240	-2.86776
AT1G17070	1.82246		AT3G55280	-0.658263
AT1G17090	-2.36014		AT3G55440	-0.615869
AT1G17140	0.643828		AT3G55485	-0.953076
AT1G17170	1.04033		AT3G55500	-1.91698
AT1G17180	-1.89132		AT3G55510	1.61803
AT1G17200	-1.27904		AT3G55520	1.19338
AT1G17220	1.27721		AT3G55530	0.590267
AT1G17232	3.45095		AT3G55600	1.28951
AT1G17270	1.35946		AT3G55610	0.689294
AT1G17440	1.44402		AT3G55700	1.84052
AT1G17460	0.596644		AT3G55800	0.695065
AT1G17590	2.10874		AT3G56020	-2.02149
AT1G17600	1.98903		AT3G56030	1.04075
AT1G17630	0.946758		AT3G56070	-0.900317
AT1G17710	-2.27045		AT3G56090	-0.83567
AT1G17744	0.85375		AT3G56120	1.79647
AT1G18265	1.20859		AT3G56150	0.986379
AT1G18290	0.995017		AT3G56270	1.48958
AT1G18350	-1.15948		AT3G56320	2.17509
AT1G18550	1.76457		AT3G56340	-0.750395
AT1G18710	3.83519		AT3G56400	3.40881
AT1G18735	0.778813		AT3G56440	0.739086
AT1G18750	0.968291		AT3G56470	1.57916
AT1G18860	1.36751		AT3G56650	0.831199
AT1G18870	1.183		AT3G56710	1.33549
AT1G18940	-1.71502		AT3G56800	-0.985134
AT1G19010	0.592267		AT3G56825	-1.37237
AT1G19025	0.954196		AT3G56860	1.22386
AT1G19200	-3.37255		AT3G56870	1.28011
AT1G19230	1.78361		AT3G56910	-0.855657
AT1G19250	2.59368		AT3G56950	-0.737153
AT1G19380	-1.73533		AT3G56960	2.46566
AT1G19396	-4.33554		AT3G56970	0.950852
AT1G19397	-2.12484		AT3G57150	1.0222
AT1G19490	0.977632		AT3G57157	-1.69698
AT1G19510	-1.99709		AT3G57160	-1.92169
AT1G19610	1.42645		AT3G57200	0.977632
AT1G19660	1.48699		AT3G57260	3.85086
AT1G19690	1.55633		AT3G57320	-1.25258
AT1G19710	1.48577		AT3G57450	-1.73366
AT1G19715	1.87411		AT3G57520	-1.1509
AT1G19790	2.05184		AT3G57580	2.00946
AT1G19910	-1.19688		AT3G57680	2.08944
AT1G19960	1.19199		AT3G57720	4.24031
AT1G19980	1.21901		AT3G57730	0.833706
AT1G19990	1.47891		AT3G57760	1.84629
AT1G20015	-2.0809		AT3G57910	1.65611
AT1G20020	1.40026		AT3G57965	1.70137
AT1G20050	-0.761774		AT3G57970	3.08517
AT1G20330	-0.659479		AT3G58110	1.78958
AT1G20380	1.33498		AT3G58270	1.7633
AT1G20390	-2.51096		AT3G58350	1.05733
AT1G20490	-3.16046		AT3G58540	-1.1856
AT1G20550	0.965567		AT3G58720	0.877355
AT1G20610	1.94927		AT3G58730	-0.617116
AT1G20620	0.79291		AT3G58820	1.26303
AT1G20691	-1.08304		AT3G58840	1.50771
AT1G20696	-0.64949		AT3G59320	-0.889442
AT1G20920	2.20292		AT3G59370	-2.21906
AT1G20960	1.34757		AT3G59430	1.47131
AT1G20990	1.1587		AT3G59530	1.89098
AT1G21050	-1.09926		AT3G59540	-1.32901
AT1G21080	1.17877		AT3G59650	-1.094
AT1G21130	-0.942483		AT3G59765	-2.05063
AT1G21250	4.6349		AT3G59800	0.843804
AT1G21360	-1.27645		AT3G59840	-0.881958
AT1G21651	1.44619		AT3G59880	-2.95511
AT1G21770	0.720891		AT3G59930	-3.61998
AT1G21810	3.37126		AT3G59980	-0.751151
AT1G22180	1.54577		AT3G60180	1.79338
AT1G22220	-1.24847		AT3G60300	1.05152
AT1G22250	-2.01843		AT3G60310	1.22862
AT1G22270	-1.48925		AT3G60420	2.23843
AT1G22310	1.54801		AT3G60490	-1.38376
AT1G22410	-0.594527		AT3G60580	1
AT1G22470	-1.53982		AT3G60840	2.23947
AT1G22500	-0.717634		AT3G60930	-3.60881
AT1G22630	-0.822113		AT3G60960	-4.22689
AT1G22780	-0.643415		AT3G60965	-1.96347
AT1G22840	-0.961317		AT3G61010	-4.63227
AT1G22885	-1.31506		AT3G61020	-3.8679
AT1G22930	1.72681		AT3G61050	1.19999
AT1G22950	1.28997		AT3G61110	-0.935085
AT1G22960	1.48165		AT3G61140	1.75002
AT1G22990	-1.53521		AT3G61198	-0.914918
AT1G23060	2.24793		AT3G61200	-0.798292
AT1G23100	-2.74907		AT3G61260	0.926268
AT1G23110	-3.30644		AT3G61280	2.06041
AT1G23130	-0.735588		AT3G61300	-0.670936
AT1G23140	-3.09262		AT3G61360	1.19833
AT1G23200	0.825166		AT3G61430	-0.595729
AT1G23290	-0.620778		AT3G61440	0.694055
AT1G23390	-0.724162		AT3G61570	1.70854
AT1G23400	1.28127		AT3G61740	1.92749
AT1G23790	1.11727		AT3G61760	1.46467
AT1G23935	3.40475		AT3G61770	-1.36712
AT1G23940	2.43494		AT3G62090	1.08314
AT1G24020	-1.02845		AT3G62150	2.07743
AT1G24095	-1.02895		AT3G62290	-0.708051
AT1G24160	1.71547		AT3G62400	-1.27044
AT1G24170	-1.44757		AT3G62455	2.71425
AT1G24330	1.12399		AT3G62700	1.35329
AT1G24350	-1.0631		AT3G62740	0.920773
AT1G24370	4.78941		AT3G62890	2.52434
AT1G24388	4.03942		AT3G63030	2.34658
AT1G24390	3.41261		AT3G63050	3.14909
AT1G24735	-3.30423		AT3G63160	-0.766077
AT1G25240	0.859301		AT3G63500	1.02503
AT1G25275	-0.719461		AT3G63520	1.33541
AT1G25375	0.814444		AT3G66652	3.13386
AT1G25560	-1.52495		AT4G00270	1.24649
AT1G26208	0.840204		AT4G00360	-1.1937
AT1G26260	1.60145		AT4G00400	-0.992392
AT1G26290	1.45753		AT4G00480	0.982583
AT1G26380	4.08066		AT4G00590	0.826352
AT1G26390	6.97499		AT4G00650	-3.28716
AT1G26410	3.90689		AT4G00760	1.42058
AT1G26420	2.67243		AT4G00770	0.955877
AT1G26500	1.00554		AT4G00810	-0.640187
AT1G26520	2.06128		AT4G00860	-0.798862
AT1G26530	2.60039		AT4G00890	2.92338
AT1G26580	1.63043		AT4G00930	3.3505
AT1G26810	1.05889		AT4G00940	0.930737
AT1G26830	1.43685		AT4G01010	1.53279
AT1G26920	0.916253		AT4G01020	1.16993
AT1G27060	2.05063		AT4G01030	1.88897
AT1G27130	-1.37856		AT4G01070	-0.591331
AT1G27330	-0.982774		AT4G01250	-1.33639
AT1G27350	-0.960317		AT4G01270	3.32193
AT1G27360	0.72792		AT4G01350	-3.41278
AT1G27540	2.62149		AT4G01480	-0.914301
AT1G27570	4.83794		AT4G01500	4.2555
AT1G27640	1.03507		AT4G01540	1.23389
AT1G27740	0.754613		AT4G01550	2.71849
AT1G27950	-1.11594		AT4G01575	-1.40031
AT1G28110	0.760501		AT4G01590	-2.56806
AT1G28140	1.11559		AT4G01630	-0.911562
AT1G28150	-0.911467		AT4G01730	1.80952
AT1G28200	-0.993655		AT4G01850	-0.623147
AT1G28400	1.49514		AT4G01870	1.28904
AT1G28560	2.34453		AT4G01895	3.06457
AT1G29030	0.630477		AT4G01910	-3.85798
AT1G29041	0.682085		AT4G01920	-3.60881
AT1G29071	-4.15315		AT4G01985	2.51847
AT1G29230	-1.39334		AT4G02040	1.31849
AT1G29250	-1.01858		AT4G02075	-0.719264
AT1G29370	1.24998		AT4G02080	-0.851706
AT1G29440	-1.17319		AT4G02110	2.63387
AT1G29450	-1.76867		AT4G02140	0.944505
AT1G29465	-1.27102		AT4G02230	0.645209
AT1G29470	1.27587		AT4G02270	-1.40516
AT1G29500	-1.99313		AT4G02360	-1.29365
AT1G29510	-1.99393		AT4G02370	-1.70839
AT1G29630	1.46792		AT4G02380	-1.52367
AT1G29785	-1.71522		AT4G02390	1.34832
AT1G29840	-0.945552		AT4G02440	-0.614293
AT1G29930	-0.948067		AT4G02485	0.97728
AT1G29965	1.32193		AT4G02510	0.909254
AT1G30080	1.93657		AT4G02520	0.839507
AT1G30282	1.21759		AT4G02570	0.833248
AT1G30300	0.752907		AT4G02630	1.20352
AT1G30400	1.37837		AT4G02710	2.56704
AT1G30440	1.07312		AT4G02720	1.55352
AT1G30640	1.44746		AT4G02730	1.55051
AT1G30690	1.17319		AT4G02760	1.65055
AT1G30750	-1.32499		AT4G02850	-3.49586
AT1G30835	-5.6837		AT4G02900	0.823122
AT1G30860	2.37851		AT4G02970	-1.12021
AT1G30870	-1.29079		AT4G03050	5.48049
AT1G30940	2.86312		AT4G03060	-4.42626
AT1G31010	1.43008		AT4G03070	1.82244
AT1G31173	0.668794		AT4G03180	1.8996
AT1G31190	1.27484		AT4G03210	-0.706652
AT1G31200	0.771671		AT4G03250	2.3742
AT1G31240	-1.25227		AT4G03260	1.03635
AT1G31340	0.69454		AT4G03295	-1.29505
AT1G31490	0.601836		AT4G03400	1.37895
AT1G31580	-2.55933		AT4G03440	1.90903
AT1G31600	-1.58019		AT4G03450	2.93289
AT1G31750	-1.38702		AT4G03500	-6.04439
AT1G31760	-1.70289		AT4G03960	-2.30463
AT1G31790	1.75687		AT4G04370	0.917538
AT1G31800	1.3712		AT4G04402	6.75355
AT1G31810	1.42565		AT4G04610	1.16289
AT1G31812	-0.980312		AT4G04670	1.94937
AT1G31835	0.854451		AT4G04692	-8.14126
AT1G31935	-1.49249		AT4G04695	2.00562
AT1G31950	1.71527		AT4G04700	1.44252
AT1G31970	1.29352		AT4G04740	1.56658
AT1G32050	-0.691895		AT4G04745	-2.16669
AT1G32060	0.625009		AT4G04770	0.895209
AT1G32130	1.32279		AT4G04810	-6.2891
AT1G32160	0.702969		AT4G04830	-1.0397
AT1G32210	-1.06186		AT4G04840	-1.52756
AT1G32230	0.858395		AT4G04990	2.15345
AT1G32350	3.42742		AT4G05040	-2.28157
AT1G32400	-0.932419		AT4G05050	-1.10106
AT1G32415	0.891851		AT4G05120	-0.59172
AT1G32450	1.30077		AT4G05320	-0.979052
AT1G32460	-0.606926		AT4G05390	1.34952
AT1G32530	2.33433		AT4G06598	2.60464
AT1G32560	2.82045		AT4G07507	-4.82782
AT1G32900	0.983495		AT4G07825	-8.55267
AT1G32920	-2.12204		AT4G08110	-4.39917
AT1G32928	-2.10348		AT4G08160	2.29708
AT1G32930	1.34239		AT4G08280	-0.855017
AT1G32960	3.51096		AT4G08320	1.67394
AT1G33030	2.63077		AT4G08330	-1.07818
AT1G33040	1.05341		AT4G08350	1.11982
AT1G33140	-0.941781		AT4G08410	-3.1661
AT1G33240	1.57895		AT4G08570	1.33475
AT1G33340	0.861803		AT4G08620	-2.74416
AT1G33415	0.620296		AT4G08685	-0.986804
AT1G33475	-1.14796		AT4G08780	1.20859
AT1G33680	0.703058		AT4G09010	1.01904
AT1G33930	1.20749		AT4G09060	1.27563
AT1G33960	4.88787		AT4G09320	-1.08354
AT1G33970	1.65908		AT4G09490	1.47689
AT1G34000	-0.678496		AT4G09730	1.44481
AT1G34030	-1.00662		AT4G09800	-0.63741
AT1G34060	0.979241		AT4G10080	0.610353
AT1G34150	1.20163		AT4G10120	1.99501
AT1G34180	1.87447		AT4G10265	2.02237
AT1G34355	1.11103		AT4G10270	-1.35873
AT1G34418	-1.13966		AT4G10370	1.09311
AT1G34420	0.708537		AT4G10450	-1.27273
AT1G34570	0.597035		AT4G10470	0.76033
AT1G34770	0.633872		AT4G10550	0.731662
AT1G35110	2.40439		AT4G10690	-3.07039
AT1G35112	2.21344		AT4G10760	1.37826
AT1G35115	1.82312		AT4G10810	-1.36315
AT1G35140	-1.24298		AT4G10890	3
AT1G35230	3.63574		AT4G10930	3.27302
AT1G35420	0.621019		AT4G10940	5.3147
AT1G35516	-1.05433		AT4G11000	3.08906
AT1G35530	2.926		AT4G11010	-0.942034
AT1G36180	1.33121		AT4G11080	1.90016
AT1G36320	1.0519		AT4G11160	1.56513
AT1G36622	2.13936		AT4G11170	2.11548
AT1G36730	0.608953		AT4G11210	-6.63372
AT1G42550	1.53429		AT4G11211	-1.2216
AT1G43910	1.40921		AT4G11310	2.10639
AT1G44446	1.03995		AT4G11320	-1.22442
AT1G44510	4.70598		AT4G11420	1.72641
AT1G44780	1.16993		AT4G11530	0.817136
AT1G44890	1.27928		AT4G11560	1.85123
AT1G45110	1.31411		AT4G11610	0.862496
AT1G45145	-1.2308		AT4G11650	1.17288
AT1G45332	0.703607		AT4G11680	1.10907
AT1G47278	-0.955977		AT4G11890	2.96547
AT1G47395	-1.0805		AT4G11900	1.26699
AT1G47400	-1.6012		AT4G11960	1.34923
AT1G47520	0.981853		AT4G12040	-0.592467
AT1G47565	3.15071		AT4G12090	-0.910483
AT1G47590	-1.26076		AT4G12170	3.39767
AT1G47600	0.989658		AT4G12240	1.96013
AT1G47830	-0.844053		AT4G12270	1.21662
AT1G47970	0.76977		AT4G12280	5.4363
AT1G48300	1.57141		AT4G12290	1.94722
AT1G48480	-0.755446		AT4G12330	-4.19162
AT1G48500	1.02466		AT4G12400	0.72514
AT1G48560	1.56359		AT4G12432	-1.6423
AT1G48630	-0.672934		AT4G12450	0.671377
AT1G48840	2.65243		AT4G12480	1.4118
AT1G48900	1.11676		AT4G12490	6.86311
AT1G49010	1.55922		AT4G12520	-2.40724
AT1G49160	1.76377		AT4G12600	-0.80001
AT1G49180	1.37597		AT4G12610	2.31279
AT1G49350	1.15371		AT4G12680	1.44652
AT1G49410	-1.42248		AT4G12730	-0.615248
AT1G49500	-0.834402		AT4G12880	-1.94199
AT1G49520	1.63364		AT4G12917	-6.25172
AT1G49870	1.96047		AT4G12970	-1.33369
AT1G49880	-0.603202		AT4G13040	0.902703
AT1G49910	1.23288		AT4G13070	1.49381
AT1G49960	0.989608		AT4G13120	2.62544
AT1G49970	1.41885		AT4G13130	0.817136
AT1G50000	1.88662		AT4G13170	-0.838488
AT1G50010	-1.19027		AT4G13210	1.85599
AT1G50040	-1.07293		AT4G13290	1.19046
AT1G50060	-1.85673		AT4G13330	0.595851
AT1G50280	1.35669		AT4G13395	-5.47838
AT1G50450	1.66744		AT4G13400	0.858446
AT1G50659	3.15595		AT4G13493	6.68089
AT1G50660	2.27629		AT4G13500	-0.60304
AT1G50700	0.819037		AT4G13520	-1.27845
AT1G50790	0.871992		AT4G13530	0.671343
AT1G50830	1.55522		AT4G13580	-1.45698
AT1G50920	0.882593		AT4G13615	-0.92907
AT1G51060	-0.658695		AT4G13650	1.55639
AT1G51100	1.45414		AT4G13670	1.11703
AT1G51200	-0.722653		AT4G13780	1.12871
AT1G51440	1.12801		AT4G13860	-1.09817
AT1G51650	-0.748113		AT4G13870	1.38971
AT1G51710	1.22458		AT4G13900	-1.63941
AT1G51720	1.15907		AT4G13940	-0.880978
AT1G51850	1.38082		AT4G14010	-1.8475
AT1G51890	2.96153		AT4G14030	-0.695645
AT1G52000	1.57586		AT4G14040	-1.11898
AT1G52155	2.33278		AT4G14090	0.633754
AT1G52220	-0.685824		AT4G14096	1.35364
AT1G52260	1.61591		AT4G14100	-0.660911
AT1G52270	-1.46864		AT4G14320	-0.670326
AT1G52342	-1.26488		AT4G14330	3.31431
AT1G52410	2.7543		AT4G14342	-0.985645
AT1G52420	1.58716		AT4G14365	3.12876
AT1G52500	0.761899		AT4G14420	-0.942716
AT1G52560	1.95483		AT4G14440	-0.914275
AT1G52618	-1.3802		AT4G14490	1.13179
AT1G52690	1.40718		AT4G14548	-2.63623
AT1G52827	-1.41382		AT4G14610	1.73402
AT1G52870	1.34746		AT4G14630	1.5652
AT1G53025	1.05733		AT4G14650	1.1375
AT1G53110	1.82947		AT4G14690	2.09142
AT1G53345	1.99247		AT4G14713	0.636678
AT1G53350	1.98844		AT4G14860	-1.43346
AT1G53541	-1.69841		AT4G14870	0.653841
AT1G53780	0.830439		AT4G14930	1.58779
AT1G53785	1.21164		AT4G14960	-1.07039
AT1G53790	1.0485		AT4G14980	-1.96193
AT1G53801	1.71379		AT4G15030	1.64221
AT1G53920	0.75743		AT4G15070	2.03684
AT1G53950	-1.16816		AT4G15110	0.999717
AT1G54100	0.927668		AT4G15165	1.52177
AT1G54180	1.6211		AT4G15260	-2.70756
AT1G54410	1.88706		AT4G15270	1.50649
AT1G54450	1.43376		AT4G15280	6.02237
AT1G54460	1.80441		AT4G15330	1.02915
AT1G54510	2.05816		AT4G15370	2.60768
AT1G54520	1.23151		AT4G15440	2.35548
AT1G54580	-0.943562		AT4G15530	1.14533
AT1G54630	-0.876479		AT4G15545	0.804956
AT1G54660	1.27208		AT4G15563	1.17132
AT1G54840	-1.12363		AT4G15630	-0.714936
AT1G55010	-1.58579		AT4G15670	-1.33814
AT1G55020	1.71726		AT4G15730	1.8413
AT1G55205	-1.56567		AT4G15800	-0.620926
AT1G55210	-0.59536		AT4G15820	2.382
AT1G55250	1.92519		AT4G15920	-1.28097
AT1G55260	-0.853682		AT4G16155	1.02342
AT1G55330	-1.63411		AT4G16450	-1.66297
AT1G55390	-1.52509		AT4G16470	1.85664
AT1G55480	0.962941		AT4G16500	-0.675395
AT1G55490	0.998946		AT4G16515	-1.20902
AT1G55550	2.58496		AT4G16620	1.1479
AT1G55830	0.979091		AT4G16680	0.944858
AT1G55850	1.20269		AT4G16690	1.15441
AT1G55960	1.32563		AT4G16750	-1.56502
AT1G55970	1.31228		AT4G16870	-3.08179
AT1G55990	-1.88206		AT4G16900	1.67807
AT1G56045	-1.61437		AT4G16920	3.57289
AT1G56080	0.651196		AT4G16970	0.953206
AT1G56110	1.35682		AT4G17000	0.904843
AT1G56120	1.89566		AT4G17020	0.731804
AT1G56310	0.956931		AT4G17085	-2.20065
AT1G56330	-1.08747		AT4G17090	1.42406
AT1G56440	2.33628		AT4G17098	0.746318
AT1G56460	2.85798		AT4G17220	2.69599
AT1G56580	-0.720092		AT4G17245	-0.673245
AT1G56670	0.851477		AT4G17310	-1.28798
AT1G57590	2.05236		AT4G17340	-1.53134
AT1G57630	5.46597		AT4G17350	1.84597
AT1G57680	-0.851224		AT4G17490	-2.8551
AT1G58290	1.162		AT4G17520	0.935381
AT1G58400	0.681178		AT4G17540	0.644052
AT1G58590	-0.946242		AT4G17750	2.42856
AT1G59540	1.04495		AT4G17790	-1.56343
AT1G59560	0.911463		AT4G17840	1.14624
AT1G59620	1.51612		AT4G17905	-1.94623
AT1G59850	1.19022		AT4G17915	0.860394
AT1G59980	0.928209		AT4G17940	0.953713
AT1G60000	0.615721		AT4G18100	-0.658605
AT1G60060	2.1838		AT4G18170	1.19343
AT1G60260	1.42		AT4G18240	2.0152
AT1G60470	2.81444		AT4G18250	1.32549
AT1G60505	1.85215		AT4G18372	-0.783944
AT1G60510	1.91467		AT4G18480	0.92204
AT1G60530	1.32875		AT4G18550	0.858446
AT1G60540	1.87447		AT4G18730	-0.873542
AT1G60545	2.04551		AT4G18750	2.16581
AT1G60560	1.88671		AT4G18810	1.07277
AT1G60590	1.91201		AT4G18830	1.71395
AT1G60660	-1.23482		AT4G19060	2.32912
AT1G60700	1.79518		AT4G19140	1.02602
AT1G60860	2.05274		AT4G19150	1.2592
AT1G60940	1.12273		AT4G19200	-0.894252
AT1G61240	1.79998		AT4G19230	-1.44746
AT1G61275	0.626274		AT4G19239	4.0086
AT1G61370	1.33101		AT4G19240	8.23218
AT1G61620	1.2837		AT4G19400	-2.2109
AT1G61667	-1.55505		AT4G19500	-3.80735
AT1G61780	-0.828699		AT4G19650	2.14684
AT1G61800	1.36678		AT4G19890	1.34577
AT1G61810	2.73118		AT4G19990	1.86638
AT1G61970	0.884523		AT4G20060	1.01749
AT1G62085	0.990955		AT4G20140	0.808701
AT1G62180	0.66331		AT4G20260	0.649968
AT1G62260	1.05585		AT4G20325	2.03899
AT1G62305	2.92459		AT4G20340	3.42931
AT1G62310	1.953		AT4G20360	-0.698123
AT1G62320	-1.0983		AT4G20362	-1.85086
AT1G62390	1.23445		AT4G20390	-1.84827
AT1G62400	0.750022		AT4G20470	1.41954
AT1G62610	1.01749		AT4G20480	-4.17248
AT1G62680	2.24101		AT4G20850	1.30143
AT1G62740	1.6513		AT4G20860	1.50358
AT1G62750	1.38783		AT4G20870	-1.22538
AT1G62780	1.21709		AT4G21060	0.711495
AT1G62840	2.27702		AT4G21070	2.44478
AT1G62860	1.24891		AT4G21090	-2.56768
AT1G63020	1.83007		AT4G21105	-1.25173
AT1G63100	2.21936		AT4G21140	1.67026
AT1G63150	1.32193		AT4G21170	0.818974
AT1G63240	2.63723		AT4G21190	2.00269
AT1G63300	2.32878		AT4G21200	-1.79176
AT1G63350	0.924449		AT4G21210	1.29196
AT1G63490	1.66297		AT4G21230	1.67243
AT1G63650	1.40498		AT4G21270	2.86736
AT1G63730	1.87915		AT4G21310	-1.09274
AT1G63740	1.87184		AT4G21326	2.77209
AT1G63760	0.902483		AT4G21380	3.43857
AT1G63770	0.857444		AT4G21390	0.719892
AT1G63980	1.2729		AT4G21450	0.843307
AT1G64090	-0.830875		AT4G21610	1.89812
AT1G64100	2.1375		AT4G21620	-1.35985
AT1G64110	2.47705		AT4G21650	-3.22318
AT1G64140	0.982238		AT4G21660	1.16252
AT1G64185	-1.04608		AT4G21680	1.27563
AT1G64220	-1.88793		AT4G21760	0.889356
AT1G64230	-0.908118		AT4G21800	1.75766
AT1G64270	1.92527		AT4G21850	-1.10489
AT1G64300	1.6734		AT4G21860	-1.31194
AT1G64330	1.98185		AT4G21870	-1.50032
AT1G64572	2.30475		AT4G21880	1.57491
AT1G64600	1.02466		AT4G21903	1.52878
AT1G64625	3.67807		AT4G21940	2.88858
AT1G64680	0.842074		AT4G21960	1.21133
AT1G64750	-1.11985		AT4G21990	1.03768
AT1G64860	1.27886		AT4G22217	-1.88795
AT1G64930	-1.97982		AT4G22233	1.63998
AT1G64970	0.996782		AT4G22240	0.655344
AT1G65180	-1.19265		AT4G22280	2.98706
AT1G65250	0.949374		AT4G22305	2.94753
AT1G65260	0.698527		AT4G22350	2.0458
AT1G65290	-0.686963		AT4G22460	-2.80619
AT1G65370	1.19994		AT4G22470	-1.12363
AT1G65420	-1.39232		AT4G22485	1.44076
AT1G65440	2.06296		AT4G22505	1.30229
AT1G65470	3.41814		AT4G22510	1.18842
AT1G65490	-1.33404		AT4G22513	-0.907299
AT1G65500	2.15412		AT4G22730	0.805353
AT1G65541	1.86629		AT4G22740	1.89293
AT1G65720	-0.613153		AT4G22753	1.05116
AT1G65845	-1.46338		AT4G22770	-0.954912
AT1G65920	1.49935		AT4G22790	0.82852
AT1G65950	0.954771		AT4G22890	0.64757
AT1G65960	1.00761		AT4G22970	0.838249
AT1G65970	-0.831426		AT4G23420	-4.42939
AT1G66173	-1.83202		AT4G23430	1.22154
AT1G66180	-0.593151		AT4G23440	0.746763
AT1G66510	1.73918		AT4G23450	1.40663
AT1G66660	1.85798		AT4G23496	2.01655
AT1G66670	0.75905		AT4G23540	1.13979
AT1G66810	0.752619		AT4G23600	2.07916
AT1G66840	3.02588		AT4G23650	0.663195
AT1G66920	2.43857		AT4G23670	1.37776
AT1G67070	1.43134		AT4G23680	-0.710894
AT1G67180	1.36632		AT4G23760	-1.09816
AT1G67210	2.60334		AT4G23800	2.07107
AT1G67230	2.13562		AT4G23810	0.620763
AT1G67350	-0.857561		AT4G23850	0.915472
AT1G67360	0.657509		AT4G23870	-1.58496
AT1G67590	0.88175		AT4G23885	-0.703208
AT1G67600	-0.977516		AT4G23950	2.37851
AT1G67690	0.655352		AT4G24130	-0.937787
AT1G67790	1.05184		AT4G24190	1.81463
AT1G67820	1.01057		AT4G24265	0.983698
AT1G67840	1.10752		AT4G24280	1.0597
AT1G67860	2.10129		AT4G24340	-0.708769
AT1G67865	1.76004		AT4G24370	-1.15122
AT1G67870	0.828926		AT4G24420	4.48841
AT1G67920	-0.889154		AT4G24430	1.32193
AT1G67980	5.51096		AT4G24450	0.964376
AT1G68000	-1.11893		AT4G24680	2.03234
AT1G68150	0.623067		AT4G24780	-0.850525
AT1G68238	-0.724353		AT4G24800	1.03287
AT1G68330	1.84461		AT4G24900	1.47551
AT1G68470	1.80735		AT4G24920	-2.7529
AT1G68530	-0.924778		AT4G24930	-0.797416
AT1G68568	1.7951		AT4G24970	2.08489
AT1G68585	-1.20291		AT4G25020	-4.47897
AT1G68650	-0.923379		AT4G25110	2.12776
AT1G68700	0.739086		AT4G25120	1.58496
AT1G68760	-1.02715		AT4G25160	0.970456
AT1G68825	-1.43635		AT4G25280	1.60538
AT1G68830	1.25589		AT4G25515	1.2338
AT1G68840	-1.14761		AT4G25640	-1.07114
AT1G69020	1.66469		AT4G25650	0.81073
AT1G69200	0.791922		AT4G25730	1.77212
AT1G69210	1.03302		AT4G25740	-0.736966
AT1G69252	-0.606933		AT4G25750	-1.21696
AT1G69325	1.21349		AT4G25800	2.08246
AT1G69350	1.03291		AT4G25810	-3.67151
AT1G69370	1.77213		AT4G25820	-1.07676
AT1G69480	2.03449		AT4G25830	-1.68419
AT1G69490	1.90447		AT4G25890	-1.51705
AT1G69526	0.751782		AT4G26010	-1.55857
AT1G69530	-0.996922		AT4G26120	1.79564
AT1G69580	1.49046		AT4G26180	1.45943
AT1G69610	2.25424		AT4G26320	-1.57446
AT1G69720	4.22189		AT4G26430	2.15045
AT1G69750	-0.63941		AT4G26450	1.3062
AT1G69850	0.828069		AT4G26455	1.9029
AT1G70080	3.848		AT4G26488	2.05264
AT1G70200	2.17088		AT4G26490	2.05755
AT1G70250	2.666		AT4G26582	1.4119
AT1G70290	1.09002		AT4G26590	1.6172
AT1G70490	-0.810118		AT4G26600	1.89308
AT1G70580	0.926542		AT4G26630	1.84792
AT1G70600	0.591182		AT4G26660	2.44175
AT1G70630	1.29639		AT4G26670	-1.12981
AT1G70650	1.48543		AT4G26710	-0.747497
AT1G70770	0.718041		AT4G26810	-2.07722
AT1G70780	-0.926438		AT4G26830	-2.12029
AT1G70800	0.762961		AT4G26840	-0.941405
AT1G70850	-0.666811		AT4G26860	1.27667
AT1G70880	2.10516		AT4G27090	-0.62986
AT1G70900	-1.31741		AT4G27120	1.66493
AT1G70950	3.87774		AT4G27230	1.14923
AT1G71040	1.28517		AT4G27290	1.04372
AT1G71080	1.80897		AT4G27430	1.96733
AT1G71380	1.98055		AT4G27500	1.66168
AT1G71490	1.16837		AT4G27652	-1.41259
AT1G71720	1.65022		AT4G28040	-0.867801
AT1G71890	-1.22027		AT4G28060	-0.648824
AT1G71950	-0.632407		AT4G28080	1.73195
AT1G72020	-0.982799		AT4G28085	-1.19324
AT1G72060	-1.18191		AT4G28150	-1.01886
AT1G72070	-0.647582		AT4G28230	1.0204
AT1G72150	0.777278		AT4G28240	-0.847887
AT1G72190	1.20085		AT4G28480	1.20474
AT1G72220	2.64599		AT4G28500	1.38941
AT1G72230	-1.75129		AT4G28520	4.70044
AT1G72250	1.81307		AT4G28652	0.961428
AT1G72280	2.36565		AT4G28680	1.8519
AT1G72370	-0.618132		AT4G28703	-1.92564
AT1G72390	1.14344		AT4G28710	1.8256
AT1G72430	-0.769805		AT4G28760	1.03797
AT1G72520	1.47615		AT4G28770	-0.733966
AT1G72610	-1.5097		AT4G28950	-2.44548
AT1G72640	1.2824		AT4G29000	1.16825
AT1G72645	-1.30692		AT4G29010	1.04309
AT1G72750	-0.882263		AT4G29040	0.629414
AT1G72830	2.50603		AT4G29050	-0.843031
AT1G72840	1.47478		AT4G29060	1.85865
AT1G72852	0.661475		AT4G29170	0.744441
AT1G72910	1.1676		AT4G29230	2.51748
AT1G72930	2.33775		AT4G29250	-3.22651
AT1G72950	0.986703		AT4G29350	-0.594346
AT1G73010	-2.53227		AT4G29430	-0.70812
AT1G73110	1.46048		AT4G29735	-0.939962
AT1G73130	1.09115		AT4G29760	6.47411
AT1G73260	-1.6896		AT4G29770	4.38543
AT1G73330	-3.25318		AT4G29890	0.967443
AT1G73340	-0.723939		AT4G29905	-1.66888
AT1G73360	1.11064		AT4G30010	-0.695963
AT1G73370	1.2448		AT4G30097	3.80735
AT1G73400	0.729548		AT4G30150	1.89662
AT1G73450	2.57719		AT4G30220	-1.19418
AT1G73602	1.35479		AT4G30320	-1.41122
AT1G73640	1.61102		AT4G30370	-1.92139
AT1G73655	0.649594		AT4G30440	-1.4752
AT1G73770	1.56579		AT4G30450	-1.07667
AT1G73805	1.34577		AT4G30490	0.938599
AT1G73810	1.22239		AT4G30530	0.806549
AT1G73850	1.14155		AT4G30570	1.17713
AT1G73870	1.12556		AT4G30600	0.95867
AT1G73890	1.17338		AT4G30650	-2.36298
AT1G74010	-2.0902		AT4G30660	-1.33158
AT1G74060	-0.667051		AT4G30662	-1.93822
AT1G74088	0.757639		AT4G30670	-1.36214
AT1G74120	1.40439		AT4G30700	0.724366
AT1G74180	1.06274		AT4G30870	1.04307
AT1G74230	0.782642		AT4G30996	-1.40653
AT1G74250	3.24606		AT4G31000	1.29496
AT1G74270	-0.854327		AT4G31100	1.06103
AT1G74360	2.06736		AT4G31110	1.50043
AT1G74456	-8.44956		AT4G31150	1.43482
AT1G74580	1.39334		AT4G31270	3.71344
AT1G74590	2.45943		AT4G31390	1.4915
AT1G74670	-1.02577		AT4G31400	2.13085
AT1G74930	-0.978835		AT4G31420	0.97818
AT1G74970	-0.590625		AT4G31440	0.922832
AT1G75110	1.00946		AT4G31470	-0.777245
AT1G75150	1.30666		AT4G31840	-1.02642
AT1G75166	-1.4026		AT4G31850	0.68019
AT1G75260	1.24176		AT4G31870	0.892516
AT1G75280	0.610346		AT4G31877	-1.56758
AT1G75295	3.14351		AT4G31985	-1.3627
AT1G75300	3.87149		AT4G31990	0.711439
AT1G75335	-1.19981		AT4G32020	-0.833569
AT1G75380	1.27597		AT4G32175	0.636818
AT1G75630	-1.74242		AT4G32190	2.79017
AT1G75670	-1.47072		AT4G32230	4.19835
AT1G75750	-1.69105		AT4G32240	-0.93164
AT1G75950	-0.801368		AT4G32330	1.77836
AT1G75980	1.16419		AT4G32350	2.95681
AT1G76040	2.69617		AT4G32360	1.71049
AT1G76065	-1.25453		AT4G32430	1.82103
AT1G76160	-0.730016		AT4G32551	1.3023
AT1G76170	0.924051		AT4G32560	1.92161
AT1G76250	-1.75829		AT4G32610	1.2577
AT1G76450	0.904977		AT4G32810	1.98995
AT1G76740	2.08746		AT4G32930	-0.666933
AT1G76810	2.04163		AT4G32950	2.05614
AT1G76850	1.1924		AT4G33010	0.824889
AT1G76870	1.10269		AT4G33030	-1.37674
AT1G76878	1.33358		AT4G33080	1.41443
AT1G76892	1.53267		AT4G33120	1.75309
AT1G76952	-2.14312		AT4G33170	1.36613
AT1G76955	2.20889		AT4G33260	1.16046
AT1G76960	-7.33718		AT4G33270	0.643856
AT1G77090	1.35275		AT4G33330	1.22437
AT1G77122	0.871943		AT4G33467	1.30855
AT1G77131	2.47003		AT4G33540	1.2518
AT1G77220	2.80735		AT4G33560	-0.935212
AT1G77310	1.82716		AT4G33585	-1.13376
AT1G77330	-0.917083		AT4G33610	-1.81248
AT1G77410	1.79355		AT4G33620	0.726982
AT1G77570	-1.60446		AT4G33680	0.786146
AT1G77700	-1.02628		AT4G33690	1.62496
AT1G77710	-0.979399		AT4G33720	3.46701
AT1G77740	1.28121		AT4G33730	-1.18369
AT1G77870	-1.72738		AT4G33740	2.54562
AT1G77930	1.72787		AT4G33810	1.255
AT1G77992	1.39954		AT4G33880	-1.5371
AT1G78020	-0.590407		AT4G33960	-1.14484
AT1G78040	-0.853092		AT4G33970	4
AT1G78050	1.17333		AT4G34030	1.21658
AT1G78110	2.52543		AT4G34070	-1.04629
AT1G78130	1.11784		AT4G34140	1.74322
AT1G78270	-1.24763		AT4G34280	1.99284
AT1G78380	-0.964199		AT4G34320	1.50389
AT1G78510	1.82995		AT4G34350	0.787923
AT1G78580	1.75874		AT4G34530	2.24356
AT1G78730	1.89308		AT4G34570	1.29684
AT1G78770	0.690456		AT4G34620	-1.17769
AT1G78780	1.29808		AT4G34710	-1.11928
AT1G78790	0.689493		AT4G34720	-0.870403
AT1G78830	-1.04109		AT4G34730	1.00239
AT1G78850	-1.05727		AT4G34740	-0.80109
AT1G78940	1.85316		AT4G34760	-0.788662
AT1G79050	1.15754		AT4G34790	-1.75556
AT1G79075	-2.63233		AT4G34810	-2.71434
AT1G79220	0.749773		AT4G34870	-0.95532
AT1G79380	0.920795		AT4G34880	1.37587
AT1G79600	0.792442		AT4G34881	-9.39081
AT1G79830	1.52853		AT4G34990	1.07932
AT1G79940	1.25576		AT4G35030	0.739409
AT1G79950	2.29192		AT4G35100	-0.829009
AT1G80130	-0.860449		AT4G35110	1.55534
AT1G80180	1.03525		AT4G35230	0.627358
AT1G80320	1.11011		AT4G35250	0.714311
AT1G80325	1.29123		AT4G35290	1.73321
AT1G80520	-1.61879		AT4G35620	0.836501
AT1G80570	0.974615		AT4G35680	-2.35649
AT1G80760	1.46445		AT4G35740	0.882643
AT1G80790	2.55269		AT4G35770	-1.22727
AT1G80810	3.7318		AT4G35800	1.37761
AT1G80820	0.918031		AT4G35900	1.51245
AT1G80900	1.5213		AT4G36050	1.187
AT1G80930	1.80367		AT4G36052	1.76657
AT1G80960	1.30066		AT4G36120	3.16099
AT2G01090	-7.95303		AT4G36150	2.01436
AT2G01100	1.33157		AT4G36190	0.909041
AT2G01120	0.839535		AT4G36380	0.6971
AT2G01275	1.17295		AT4G36400	1.9955
AT2G01300	-1.08838		AT4G36500	-1.17877
AT2G01350	1.40281		AT4G36540	1.17502
AT2G01505	-1.50839		AT4G36570	-1.50519
AT2G01520	-0.605029		AT4G36580	1.45943
AT2G01740	1.45213		AT4G36730	1.04194
AT2G01940	1.34958		AT4G36740	2.69599
AT2G02020	1.2999		AT4G36830	1.44239
AT2G02100	-1.25315		AT4G36850	-1.3634
AT2G02130	-1.18481		AT4G36988	0.798317
AT2G02148	0.905535		AT4G37120	1.89356
AT2G02160	1.75204		AT4G37160	1.61824
AT2G02390	0.94352		AT4G37270	0.71923
AT2G02510	-0.962256		AT4G37280	2.59959
AT2G02760	-0.598836		AT4G37310	1.50941
AT2G02930	2.31074		AT4G37380	1.02153
AT2G02980	0.639253		AT4G37410	-1.72138
AT2G03060	1.67177		AT4G37530	-2.43777
AT2G03380	0.692818		AT4G37553	1.65996
AT2G03390	1.76318		AT4G37560	2.15894
AT2G03500	2.03242		AT4G37608	0.76623
AT2G03590	0.84212		AT4G37800	-1.33429
AT2G04030	1.0545		AT4G37820	2.81491
AT2G04040	0.984998		AT4G37830	-0.977138
AT2G04080	0.743363		AT4G37900	1.21594
AT2G04090	0.880853		AT4G37925	0.957998
AT2G04235	2.12029		AT4G37930	1.10393
AT2G04350	1.37868		AT4G37970	1.06621
AT2G04400	0.763593		AT4G37990	4.07039
AT2G04430	0.989508		AT4G38010	-0.874469
AT2G04450	0.980009		AT4G38050	1.18133
AT2G04460	-3.7743		AT4G38070	2.7997
AT2G04780	-1.08703		AT4G38080	-1.1372
AT2G04800	-0.980304		AT4G38090	0.800885
AT2G05160	1.95042		AT4G38160	-0.773334
AT2G05510	0.686017		AT4G38530	2.25132
AT2G05540	-1.17683		AT4G38545	0.941083
AT2G05765	-1.82757		AT4G38550	1.30954
AT2G05910	1.26303		AT4G38780	1.28011
AT2G06005	-1.53785		AT4G38820	-1.91436
AT2G06850	-0.629892		AT4G38825	-1.69578
AT2G07711	-1		AT4G38840	-0.740662
AT2G07811	-3.52925		AT4G38920	-0.735786
AT2G09990	-1.12589		AT4G39040	0.823294
AT2G11810	-2.56704		AT4G39160	2.69201
AT2G11880	1.6274		AT4G39190	1.54614
AT2G14050	1.21573		AT4G39300	-1.14513
AT2G14100	0.817623		AT4G39330	-0.622078
AT2G14115	-1.24539		AT4G39363	-0.819911
AT2G14560	4.54824		AT4G39364	-6.81673
AT2G14580	1.99567		AT4G39366	-1.19538
AT2G14610	3.99462		AT4G39530	1.09576
AT2G14680	1.39169		AT4G39795	-1.17145
AT2G14820	1.77879		AT4G39830	0.975752
AT2G14878	-1.77698		AT4G39838	0.83662
AT2G14900	-0.95701		AT4G39960	1.20507
AT2G15020	0.684262		AT4G39970	1.14642
AT2G15310	0.756396		AT4G40000	0.589212
AT2G15830	-0.720905		AT4G40010	1.0459
AT2G15960	-0.875517		AT4G40040	-0.740253
AT2G16245	0.987637		AT4G40090	-0.747576
AT2G16630	-1.18865		AT5G01075	-1.58663
AT2G16640	1.21692		AT5G01100	1.83289
AT2G16760	-2.02948		AT5G01220	-1.6432
AT2G16860	1.7315		AT5G01360	-1.03684
AT2G16970	2.31603		AT5G01490	0.617752
AT2G17140	2.01027		AT5G01510	0.954196
AT2G17300	-0.822277		AT5G01540	1.11974
AT2G17350	1.05637		AT5G01542	1.06683
AT2G17525	0.81263		AT5G01550	0.987927
AT2G17740	2.57743		AT5G01595	0.847023
AT2G18020	-0.598558		AT5G01660	0.693897
AT2G18100	1.12738		AT5G01750	1.0113
AT2G18162	-0.777362		AT5G01820	1.1039
AT2G18193	3.17776		AT5G01910	0.684943
AT2G18270	0.635066		AT5G02050	-1.00575
AT2G18300	1.66246		AT5G02170	0.666263
AT2G18440	0.714819		AT5G02320	2.72437
AT2G18450	1.4443		AT5G02400	1.08406
AT2G18465	1.1321		AT5G02430	1.59323
AT2G18660	3.5974		AT5G02502	-2.0319
AT2G18700	1.18616		AT5G02530	0.654399
AT2G18790	1.2807		AT5G02580	-1.81161
AT2G18800	0.751813		AT5G02640	-0.64917
AT2G18850	1.55663		AT5G02650	1.51206
AT2G18969	1.33985		AT5G02680	0.878159
AT2G18970	2.25913		AT5G02810	2.50863
AT2G19190	4.20945		AT5G02830	1.317
AT2G19310	-0.661416		AT5G02940	2.32103
AT2G19380	1.87447		AT5G02950	1.40551
AT2G19400	1.88699		AT5G02960	-1.17547
AT2G19460	-1.51483		AT5G03100	0.840692
AT2G19480	0.754898		AT5G03120	-0.862791
AT2G19520	0.887296		AT5G03170	-1.09998
AT2G19690	-1.08915		AT5G03200	-4.87388
AT2G19730	-0.654882		AT5G03250	1.75256
AT2G19750	-0.893581		AT5G03285	-3.90127
AT2G19760	-1.29789		AT5G03345	-1.37493
AT2G19930	2.61143		AT5G03380	0.901276
AT2G19990	-2		AT5G03390	-1.66403
AT2G20110	2.43741		AT5G03420	1.74956
AT2G20210	1.04519		AT5G03430	1.11461
AT2G20240	1.59007		AT5G03455	-1.10069
AT2G20280	1.38447		AT5G03545	-4.25667
AT2G20290	2.38606		AT5G03570	0.584963
AT2G20340	2.70758		AT5G03640	0.794139
AT2G20480	-1.30363		AT5G03660	0.85245
AT2G20490	-0.654018		AT5G03668	0.946889
AT2G20560	1.96627		AT5G03680	1.39813
AT2G20630	1.38302		AT5G03720	0.840129
AT2G20635	0.976284		AT5G03780	1.08552
AT2G20650	1.27462		AT5G03850	-1.09423
AT2G20670	-1.61231		AT5G03940	1.60692
AT2G20720	1.21115		AT5G04140	1.43741
AT2G20721	-2.72198		AT5G04290	2.00978
AT2G20723	-1.84492		AT5G04390	0.971431
AT2G20724	-1.57999		AT5G04750	0.843282
AT2G20815	0.915608		AT5G04780	1.56598
AT2G20820	-1.07981		AT5G04790	-0.891839
AT2G21140	-1.32356		AT5G04810	1.02682
AT2G21150	1.04613		AT5G04830	0.775444
AT2G21210	-1.35496		AT5G04895	1.38042
AT2G21250	1.11179		AT5G04950	0.929002
AT2G21300	1.71469		AT5G05060	-2.22922
AT2G21520	1.37414		AT5G05210	1.80493
AT2G21590	2.00487		AT5G05250	0.641956
AT2G21660	-0.765705		AT5G05340	-1
AT2G21710	1.5801		AT5G05350	2.01594
AT2G21820	6.64241		AT5G05370	-1.11544
AT2G22122	-1.10219		AT5G05400	1.22588
AT2G22170	-1.23518		AT5G05435	-0.723909
AT2G22240	1.45458		AT5G05440	-0.951136
AT2G22260	1.67718		AT5G05510	0.730813
AT2G22310	1.97314		AT5G05540	1.9273
AT2G22360	1.45968		AT5G05620	0.692571
AT2G22390	0.751321		AT5G05640	-1.25701
AT2G22470	-0.790581		AT5G05730	1.5935
AT2G22482	-2.47633		AT5G05950	-1.39636
AT2G22510	-1.18919		AT5G05960	-0.692704
AT2G22610	1.63421		AT5G06110	2.21342
AT2G22660	1.4521		AT5G06165	-2.33139
AT2G22690	1.06178		AT5G06265	-1.04439
AT2G22795	2.20785		AT5G06670	1.14166
AT2G22830	1.08406		AT5G06740	0.917538
AT2G22850	-1.46105		AT5G06930	2.60805
AT2G22860	1.73697		AT5G07070	2.50098
AT2G23010	0.72792		AT5G07240	1.1741
AT2G23050	1.54253		AT5G07280	1.62963
AT2G23150	1.90626		AT5G07322	-1.38936
AT2G23330	1.20163		AT5G07620	1.23704
AT2G23560	-1.74024		AT5G07680	1.3118
AT2G23600	1.17417		AT5G07720	0.989946
AT2G23610	0.924984		AT5G07790	1.20014
AT2G23630	0.670936		AT5G07820	2.78189
AT2G24090	-1.36283		AT5G07890	1.75291
AT2G24160	2.02385		AT5G07960	-1.14193
AT2G24420	1.34206		AT5G08000	-1.53123
AT2G24430	0.853985		AT5G08020	1.15528
AT2G24530	2.29123		AT5G08040	-1.16414
AT2G24650	2.5961		AT5G08110	1.33258
AT2G24690	2.42803		AT5G08150	-1.27616
AT2G24750	1.22239		AT5G08260	-0.786234
AT2G24830	1.60262		AT5G08310	1.1822
AT2G24850	3.24689		AT5G08420	2.37687
AT2G24940	-0.612853		AT5G08450	1.71151
AT2G24945	-0.612818		AT5G08550	1.26604
AT2G24960	1.75489		AT5G08600	2.48543
AT2G24970	-0.669638		AT5G09225	-1.18749
AT2G24990	2.16837		AT5G09260	0.899473
AT2G25210	-1.10175		AT5G09350	1.46263
AT2G25450	0.678423		AT5G09510	-0.621311
AT2G25510	2.47556		AT5G09520	-1.54088
AT2G25625	2.17642		AT5G09540	0.846455
AT2G25650	1.46467		AT5G09620	1.13547
AT2G25670	1.24188		AT5G09690	0.618321
AT2G25735	-2.18625		AT5G09840	1.7122
AT2G26000	1.94902		AT5G09880	1.67664
AT2G26010	-2.54149		AT5G09970	-1.2903
AT2G26470	1.83605		AT5G10040	-1.40259
AT2G26500	-0.800128		AT5G10080	0.910297
AT2G26520	-1.44478		AT5G10140	2.36432
AT2G26560	2.35147		AT5G10180	1.13448
AT2G26570	2.30355		AT5G10390	-1.1941
AT2G26860	-0.591816		AT5G10400	-0.835752
AT2G26920	1.40647		AT5G10450	-0.64243
AT2G26970	1.29563		AT5G10470	1.64311
AT2G26980	1.04582		AT5G10510	1.59735
AT2G26990	1.56626		AT5G10520	0.815846
AT2G27010	1.03242		AT5G10550	1.34457
AT2G27050	0.939314		AT5G10572	-1.51527
AT2G27385	-0.651914		AT5G10625	-1.35746
AT2G27400	-1.66667		AT5G10700	0.69205
AT2G27402	-1.97654		AT5G10720	1.4361
AT2G27470	2.07299		AT5G10760	3.44057
AT2G27530	-0.702325		AT5G10800	1
AT2G27680	1.01339		AT5G10830	-0.753871
AT2G27710	-0.707057		AT5G10900	1.33284
AT2G27720	-1.12016		AT5G10910	1.94277
AT2G27730	-0.863669		AT5G10960	-0.690906
AT2G27760	1.41621		AT5G10970	-0.829629
AT2G27960	-1.20253		AT5G10980	-0.674906
AT2G27970	-1.15986		AT5G11000	-0.869373
AT2G28190	-2.32167		AT5G11070	-1.03685
AT2G28370	-1.07474		AT5G11280	-1.00309
AT2G28430	-1.3859		AT5G11330	1.36007
AT2G28550	0.697946		AT5G11340	-0.637922
AT2G28570	-1.48386		AT5G11500	1.34318
AT2G28590	0.607261		AT5G11610	1.10692
AT2G28620	1.31171		AT5G11740	-1.6535
AT2G28670	-0.952097		AT5G11920	1.86673
AT2G28671	-0.952068		AT5G11970	-0.805231
AT2G28710	1.01421		AT5G12140	-0.910217
AT2G28720	1.28508		AT5G12300	1.9852
AT2G28800	1.14968		AT5G12480	1.38341
AT2G28830	1.48915		AT5G12930	1.31234
AT2G28870	1.42026		AT5G13080	1.12168
AT2G28910	0.636988		AT5G13225	-8.67243
AT2G28950	-0.768979		AT5G13320	3.13841
AT2G29065	2.07584		AT5G13340	1.52356
AT2G29070	1.02885		AT5G13630	1.03819
AT2G29170	-6.70874		AT5G13650	0.766787
AT2G29280	-1.28758		AT5G13730	1.66032
AT2G29300	2.58496		AT5G13770	1.16459
AT2G29310	-1.03716		AT5G13820	1.56119
AT2G29350	4.80735		AT5G13840	1.45251
AT2G29440	-0.881895		AT5G13880	0.874469
AT2G29460	1.61164		AT5G13900	-1.27239
AT2G29470	5.42626		AT5G14040	-0.616407
AT2G29530	-0.872138		AT5G14070	-3.76356
AT2G29630	0.720097		AT5G14090	2.42288
AT2G29650	0.842375		AT5G14110	-2.1146
AT2G29890	0.722015		AT5G14120	-0.81567
AT2G29950	1.42561		AT5G14150	-0.629888
AT2G30010	-0.749881		AT5G14180	0.842688
AT2G30280	1.63711		AT5G14320	-0.703653
AT2G30640	1.08746		AT5G14330	-0.998674
AT2G30750	5.57289		AT5G14370	1.63752
AT2G30770	5.61765		AT5G14440	0.763172
AT2G30870	-0.662569		AT5G14510	0.756271
AT2G30880	1.64749		AT5G14565	0.647732
AT2G30950	0.838898		AT5G14640	0.744016
AT2G30960	1.96908		AT5G14750	2.40381
AT2G31040	1.25399		AT5G14780	0.813446
AT2G31083	-2.65635		AT5G14890	0.60311
AT2G31085	-1.84221		AT5G15010	1.27077
AT2G31090	-0.940808		AT5G15022	-1.83535
AT2G31320	2.73521		AT5G15070	1.18982
AT2G31580	1.34054		AT5G15130	1.35364
AT2G31600	0.837827		AT5G15230	-1.19991
AT2G31820	1.99826		AT5G15240	0.901085
AT2G31865	0.715432		AT5G15300	1.95777
AT2G31880	1.21702		AT5G15320	-0.750464
AT2G31890	1.03485		AT5G15340	0.901316
AT2G31900	1.0973		AT5G15450	1.88672
AT2G31902	1.76988		AT5G15500	2.92283
AT2G31970	1.5429		AT5G15510	2.02667
AT2G31990	1.03221		AT5G15840	1.02466
AT2G32030	-1.62589		AT5G15845	1.22704
AT2G32060	-1.17193		AT5G15850	1.18345
AT2G32090	-0.908765		AT5G15890	-0.592342
AT2G32160	4.39232		AT5G15970	-0.786666
AT2G32210	-1.39545		AT5G16010	-0.616091
AT2G32220	-1.60511		AT5G16030	1.77975
AT2G32240	1.70848		AT5G16040	1.17963
AT2G32280	-0.71835		AT5G16080	0.973033
AT2G32290	3.39232		AT5G16110	-0.723008
AT2G32320	1.10535		AT5G16160	-0.642033
AT2G32380	-1.33349		AT5G16170	1.54785
AT2G32430	1.40626		AT5G16235	1.47192
AT2G32590	1.66141		AT5G16250	-1.27547
AT2G32680	3.35252		AT5G16270	1.83716
AT2G32690	-0.745845		AT5G16350	0.853451
AT2G32860	2.18054		AT5G16490	-1.39139
AT2G32890	0.609292		AT5G16640	1.32193
AT2G33060	1.11548		AT5G16730	2.10109
AT2G33220	-1.49861		AT5G16770	0.589288
AT2G33370	-0.784778		AT5G16830	1.74899
AT2G33380	1.66806		AT5G16840	0.85192
AT2G33435	3.93695		AT5G16880	0.873164
AT2G33440	1.74866		AT5G16980	2.0156
AT2G33630	0.670852		AT5G17170	0.739788
AT2G33680	1.33442		AT5G17190	-1.01401
AT2G33730	1.24227		AT5G17230	0.828122
AT2G33760	0.846087		AT5G17240	1.01123
AT2G33770	1.48894		AT5G17280	-0.898888
AT2G33830	-0.982583		AT5G17350	-1.41128
AT2G33847	1.97936		AT5G17450	0.857828
AT2G33855	-1.66174		AT5G17580	1.23447
AT2G34140	-1.57032		AT5G17800	1.37551
AT2G34150	1.83773		AT5G17820	-1.3398
AT2G34180	1.69946		AT5G17870	-1.45349
AT2G34310	1.17647		AT5G17900	1.50748
AT2G34340	-1.46605		AT5G17990	1.4016
AT2G34350	1.70526		AT5G18030	-2.44931
AT2G34400	1.95777		AT5G18040	1.28198
AT2G34480	-0.595089		AT5G18060	-1.82131
AT2G34570	1.39459		AT5G18130	1.72933
AT2G34585	-1.54372		AT5G18170	1.17457
AT2G34590	-0.843294		AT5G18240	1.08461
AT2G34640	1.27743		AT5G18245	0.710493
AT2G34670	1.12029		AT5G18370	1.71527
AT2G34840	-0.885007		AT5G18380	-1.23817
AT2G34930	1.50119		AT5G18475	1.02369
AT2G35030	1.27734		AT5G18570	1.00642
AT2G35140	1.37281		AT5G18660	0.902784
AT2G35300	3.73697		AT5G18770	0.843031
AT2G35340	1.848		AT5G18780	0.943416
AT2G35382	-8.5588		AT5G18790	-0.649827
AT2G35387	-1.74403		AT5G18800	-0.736847
AT2G35585	0.756165		AT5G18920	0.767992
AT2G35635	-0.994852		AT5G19010	1.05507
AT2G35680	1.02305		AT5G19060	0.826851
AT2G35740	0.940499		AT5G19090	0.904635
AT2G35743	-1.18409		AT5G19120	-1.07824
AT2G35744	-0.916392		AT5G19220	1.27055
AT2G35747	1.36902		AT5G19221	0.865404
AT2G35750	-0.634727		AT5G19310	2.70314
AT2G35800	1.00321		AT5G19450	1.15359
AT2G35810	1.63496		AT5G19500	-1.13532
AT2G35830	-1.08315		AT5G19510	-0.832098
AT2G35940	1.7971		AT5G19840	0.955262
AT2G35945	1.52893		AT5G19870	0.632268
AT2G35960	-0.800397		AT5G19900	1.32648
AT2G36060	-0.748179		AT5G20070	0.780384
AT2G36100	-0.7949		AT5G20090	-0.669231
AT2G36145	0.754876		AT5G20150	-2.40863
AT2G36160	-1.09444		AT5G20410	-2.49304
AT2G36170	-0.974487		AT5G20420	3.88753
AT2G36200	2.11356		AT5G20480	1.25716
AT2G36220	-1.33779		AT5G20550	1.13972
AT2G36295	-2.34147		AT5G20570	-0.747141
AT2G36320	-0.593023		AT5G20630	-1.97924
AT2G36355	0.978258		AT5G20650	-0.714096
AT2G36730	0.839535		AT5G20660	1.1875
AT2G36740	1.60015		AT5G20730	1.47159
AT2G36750	2.37412		AT5G20740	-1.39923
AT2G36780	1.07195		AT5G20750	5.12928
AT2G36830	-0.816709		AT5G20790	-3.09496
AT2G36910	1.12883		AT5G20870	1.1375
AT2G36990	1.09455		AT5G20940	0.811555
AT2G37080	1.82085		AT5G20960	1.53828
AT2G37120	-1.33694		AT5G21274	-0.788732
AT2G37130	-1.38329		AT5G21900	1.1964
AT2G37240	0.991516		AT5G21910	-0.825423
AT2G37300	1.07039		AT5G21920	-0.715874
AT2G37420	1.52356		AT5G21940	-1.39626
AT2G37470	-1.29473		AT5G22060	0.972751
AT2G37530	-1.71802		AT5G22080	1.26358
AT2G37590	1.46768		AT5G22210	-1.37044
AT2G37600	-1.28721		AT5G22510	1.21668
AT2G37640	-0.646069		AT5G22580	-0.885096
AT2G37660	0.7582		AT5G22620	1.53925
AT2G37720	2.67138		AT5G22640	1.78666
AT2G37750	-1.60575		AT5G22690	1.62149
AT2G37830	2.32648		AT5G22700	0.895892
AT2G37870	0.645083		AT5G22720	0.823122
AT2G37890	-0.807355		AT5G22750	2.1669
AT2G37990	1.27404		AT5G22788	-1.54371
AT2G38040	1.20375		AT5G22800	1.40111
AT2G38140	-0.71659		AT5G22950	1.42064
AT2G38210	-1.17987		AT5G23010	0.989081
AT2G38250	1.32193		AT5G23030	0.657795
AT2G38310	-1.00918		AT5G23170	0.839776
AT2G38470	1.33025		AT5G23240	2.59765
AT2G38480	-0.852913		AT5G23350	-1.25556
AT2G38530	-0.984775		AT5G23420	1.5386
AT2G38540	-1.36233		AT5G23600	1.08974
AT2G38580	0.889172		AT5G23740	-0.863929
AT2G38620	-1.6079		AT5G23760	2.2694
AT2G38695	0.636409		AT5G23820	-0.706862
AT2G38720	4.52982		AT5G23890	1.6892
AT2G38780	1.90765		AT5G23980	2.08746
AT2G38860	1.05909		AT5G24120	1.43173
AT2G38940	-2.5891		AT5G24150	1.53898
AT2G39200	1.61229		AT5G24165	-1.23946
AT2G39260	2.42774		AT5G24200	0.743092
AT2G39300	1.23053		AT5G24210	2.0136
AT2G39310	0.720325		AT5G24270	-1.93289
AT2G39330	1.82685		AT5G24280	3.32193
AT2G39390	-1.28631		AT5G24313	-1.64145
AT2G39410	1.60921		AT5G24380	2.26636
AT2G39500	-1.36186		AT5G24490	1.48288
AT2G39570	-0.941175		AT5G24570	-0.78812
AT2G39675	-3.02434		AT5G24735	-0.765551
AT2G39690	0.851477		AT5G24980	-1.28799
AT2G39725	-0.705754		AT5G24990	0.594008
AT2G39740	0.657635		AT5G25010	-1.45997
AT2G39770	-0.650109		AT5G25070	2.39252
AT2G39800	1.66976		AT5G25140	1.35796
AT2G39900	-1.21537		AT5G25160	1.11471
AT2G40080	-1.47675		AT5G25250	3.23051
AT2G40130	1.13085		AT5G25260	5.06178
AT2G40170	1.20511		AT5G25265	-0.599084
AT2G40205	-2.07491		AT5G25340	-0.731224
AT2G40260	2.46778		AT5G25370	0.716207
AT2G40290	0.861301		AT5G25440	2.05128
AT2G40320	0.741082		AT5G25480	1.43869
AT2G40360	1.5989		AT5G25630	1.94079
AT2G40370	-1.63604		AT5G25760	-0.602705
AT2G40510	-0.624042		AT5G25800	0.734106
AT2G40630	0.931013		AT5G26000	0.838232
AT2G40670	1.63743		AT5G26160	2.30778
AT2G40720	1.40054		AT5G26170	5.71699
AT2G40770	1.46566		AT5G26200	0.656871
AT2G40920	-3.40547		AT5G26270	1.64089
AT2G40960	3.23966		AT5G26660	1.1375
AT2G41050	0.890589		AT5G26667	-1.11054
AT2G41070	-1.26181		AT5G26730	-0.83451
AT2G41090	2.0781		AT5G26770	1.51542
AT2G41150	1.12873		AT5G26800	-0.960134
AT2G41230	-2.31034		AT5G26980	0.736966
AT2G41231	-1.72186		AT5G27000	1.10384
AT2G41240	1.71703		AT5G27100	0.955877
AT2G41420	-0.829417		AT5G27110	1.04858
AT2G41460	1.18124		AT5G27220	1.93377
AT2G41480	-1.15047		AT5G27240	2.81237
AT2G41680	1.35936		AT5G27330	2.21435
AT2G41710	1.37725		AT5G27550	2.17273
AT2G41960	1.80667		AT5G27610	1.20945
AT2G42110	-1.19286		AT5G27660	-1.34536
AT2G42170	-4.53605		AT5G27700	-1.25725
AT2G42190	1.61175		AT5G27750	1.35082
AT2G42210	-0.905168		AT5G27760	-0.952581
AT2G42220	1.20148		AT5G27770	-1.00375
AT2G42247	2.10109		AT5G27850	-0.845172
AT2G42250	1.52592		AT5G28060	-0.718181
AT2G42310	-1.05313		AT5G28220	2.17921
AT2G42330	2.14543		AT5G28300	1.67932
AT2G42370	4.06178		AT5G28490	1.00535
AT2G42450	2.00474		AT5G28540	1.04819
AT2G42485	-4.52356		AT5G28640	1.13009
AT2G42540	1.83261		AT5G28900	-0.584963
AT2G42600	0.775509		AT5G33300	1.81714
AT2G42640	1.26303		AT5G35410	0.982994
AT2G42680	0.751207		AT5G35525	-1.39348
AT2G42730	0.820179		AT5G35590	0.677391
AT2G42960	2.56884		AT5G35753	1.67807
AT2G43000	2.75899		AT5G35777	-1.04064
AT2G43060	-1.07735		AT5G35790	1.08669
AT2G43100	0.593012		AT5G35935	-3.27684
AT2G43120	1.10134		AT5G35940	2.58973
AT2G43140	1.67516		AT5G35970	0.782812
AT2G43141	-8.92511		AT5G36001	2.77341
AT2G43190	0.83622		AT5G36002	3.50113
AT2G43290	-1.30392		AT5G37000	0.8314
AT2G43375	-0.669608		AT5G37055	0.982513
AT2G43390	-2.12405		AT5G37180	1.19794
AT2G43460	-0.95724		AT5G37190	1.85582
AT2G43500	1.4126		AT5G37290	0.841173
AT2G43530	-0.747073		AT5G37350	2.19888
AT2G43550	-1.2769		AT5G37360	0.67713
AT2G43570	3.60846		AT5G37570	-0.922379
AT2G43590	-1.67635		AT5G37590	2.71882
AT2G43610	-0.918383		AT5G37770	-1.44167
AT2G43680	0.822993		AT5G38005	-3.62678
AT2G43745	-0.650911		AT5G38050	0.965512
AT2G43780	-1.04348		AT5G38100	1.19607
AT2G43810	-1.03864		AT5G38280	1.00934
AT2G43940	1.11516		AT5G38420	-0.688501
AT2G43970	1.00203		AT5G38430	-0.890759
AT2G44060	0.791994		AT5G38480	-0.756851
AT2G44130	-0.901724		AT5G38690	1.59694
AT2G44310	-1.10714		AT5G38700	-1.04415
AT2G44360	-1.09551		AT5G38720	1.43812
AT2G44490	1.00879		AT5G38830	1.15322
AT2G44650	-0.695514		AT5G38900	3.36613
AT2G44790	-1.47905		AT5G39020	0.695145
AT2G45070	-0.658806		AT5G39030	1.75838
AT2G45100	0.662419		AT5G39380	2.5008
AT2G45130	-3.10585		AT5G39520	3.05097
AT2G45150	-2.24176		AT5G39570	0.797883
AT2G45170	-1.01338		AT5G39660	1.83792
AT2G45180	-1.79866		AT5G39670	1.44252
AT2G45260	0.655846		AT5G39800	-1.02058
AT2G45280	1.16068		AT5G40060	2.33985
AT2G45460	2.83458		AT5G40080	-1.39171
AT2G45490	1.48678		AT5G40230	-1.16227
AT2G45520	0.871692		AT5G40270	1.91036
AT2G45640	-0.585448		AT5G40340	2.42846
AT2G45695	-0.684377		AT5G40395	-0.930825
AT2G45710	-0.995742		AT5G40490	1.01558
AT2G45820	1.84995		AT5G40530	1.52905
AT2G45890	1.02714		AT5G40590	-0.825321
AT2G45920	1.919		AT5G40600	0.981058
AT2G45970	-0.918475		AT5G40630	1.00836
AT2G46040	1.01249		AT5G40700	3.45066
AT2G46110	1.51824		AT5G40730	-0.747344
AT2G46180	2.47762		AT5G40820	1.16506
AT2G46192	-1.69963		AT5G40840	1.39232
AT2G46200	1.28353		AT5G40880	0.657251
AT2G46290	-1.32386		AT5G40890	0.729428
AT2G46390	-0.965292		AT5G40920	1.0971
AT2G46430	2.24793		AT5G41010	-1.20834
AT2G46440	2.46566		AT5G41020	2.3373
AT2G46540	-0.807981		AT5G41050	-1.15284
AT2G46570	0.819792		AT5G41120	0.984233
AT2G46572	0.864345		AT5G41240	0.968567
AT2G46610	2.2704		AT5G41471	-1.97447
AT2G46680	2.67878		AT5G41520	-0.804494
AT2G46790	1.26748		AT5G41612	1.21738
AT2G46810	2.29912		AT5G41620	2.98489
AT2G46830	1.65611		AT5G41740	0.636037
AT2G46880	-3.31977		AT5G41750	2.14886
AT2G46980	1.51625		AT5G41850	1.71955
AT2G47015	2.32406		AT5G41880	0.675728
AT2G47020	2.30653		AT5G41960	1.89926
AT2G47180	1.3123		AT5G42050	1.24098
AT2G47220	3.81762		AT5G42110	-0.703137
AT2G47230	2.21501		AT5G42250	1.36384
AT2G47310	1.34861		AT5G42310	1.0316
AT2G47380	-1.11418		AT5G42380	0.872567
AT2G47390	1.10408		AT5G42400	2.53713
AT2G47470	0.687931		AT5G42530	1.98331
AT2G47690	-0.905351		AT5G42590	1.87841
AT2G47750	2.20163		AT5G42760	1.90726
AT2G47880	1.32992		AT5G42800	3.44294
AT2G47930	-0.96077		AT5G42810	0.90714
AT2G47980	1.31324		AT5G42825	-1.10032
AT2G48075	-0.823122		AT5G42830	1.80944
AT2G48130	-1.1807		AT5G42850	-0.747111
AT3G01070	-1.62149		AT5G42880	2.67761
AT3G01130	-0.825028		AT5G43040	0.827819
AT3G01190	-0.99656		AT5G43460	-1.15416
AT3G01316	-2.72478		AT5G43500	0.809115
AT3G01330	2.10434		AT5G43580	-1.62421
AT3G01370	1.73169		AT5G43620	-0.923379
AT3G01460	1.57544		AT5G43630	1.54753
AT3G01490	0.892108		AT5G43725	-1.02694
AT3G01520	-0.953938		AT5G43730	1.05889
AT3G01690	0.69371		AT5G43820	0.96721
AT3G01710	1.0689		AT5G43860	1.27045
AT3G01830	3.04182		AT5G43900	1.24746
AT3G01920	0.919978		AT5G43980	-1.16175
AT3G01940	1.42894		AT5G43990	1.39689
AT3G02040	-2.75663		AT5G44020	-1.45447
AT3G02080	-0.623658		AT5G44120	4.7866
AT3G02190	-0.611981		AT5G44130	-1.17491
AT3G02330	0.80023		AT5G44150	1.30378
AT3G02380	1.10665		AT5G44380	1.5521
AT3G02468	-0.728764		AT5G44430	-0.896907
AT3G02470	-0.731696		AT5G44510	2.52047
AT3G02500	2.45046		AT5G44550	-1.50656
AT3G02620	2.92283		AT5G44574	-1.18025
AT3G02700	-0.622997		AT5G44575	1.42666
AT3G02760	1.2052		AT5G44580	-0.959462
AT3G02820	1.30023		AT5G44650	0.77712
AT3G02850	1.70598		AT5G44780	1.7422
AT3G02860	2.05347		AT5G45010	-0.592115
AT3G02920	0.75375		AT5G45020	1.43159
AT3G02930	2.3837		AT5G45275	1.39855
AT3G02990	0.595158		AT5G45428	0.778092
AT3G03150	-0.830726		AT5G45460	0.93587
AT3G03160	-0.65036		AT5G45472	1.82689
AT3G03180	0.76356		AT5G45480	0.847048
AT3G03305	0.811026		AT5G45510	1.80953
AT3G03460	2.0709		AT5G45530	1.68093
AT3G03490	1.22666		AT5G45610	0.663572
AT3G03580	1.36257		AT5G45680	-1.10623
AT3G03820	0.688743		AT5G45710	1.5542
AT3G03850	-1.10535		AT5G45720	3
AT3G03855	1.43706		AT5G45780	1.1017
AT3G03970	1		AT5G45930	0.618738
AT3G04030	4.97269		AT5G46020	1.2284
AT3G04070	1.61832		AT5G46050	1.078
AT3G04160	3.60881		AT5G46070	2.05658
AT3G04260	1.64981		AT5G46420	1.3254
AT3G04290	-0.609609		AT5G46460	2.11075
AT3G04300	-1.97528		AT5G46530	-1.26192
AT3G04400	-1.11894		AT5G46720	-1.17071
AT3G04690	0.921997		AT5G46760	0.952352
AT3G04820	1.34829		AT5G46830	2.37977
AT3G04840	-0.598283		AT5G46840	1.87242
AT3G04870	1.12575		AT5G46880	1.04041
AT3G04910	1.09333		AT5G46910	2.32862
AT3G04920	-0.664228		AT5G47000	1.37346
AT3G04970	1.13245		AT5G47220	1.33699
AT3G04980	1.34958		AT5G47250	0.688056
AT3G05060	1.87891		AT5G47320	1.23598
AT3G05070	1.14251		AT5G47445	0.736966
AT3G05170	1.17632		AT5G47450	-1.26174
AT3G05190	0.816037		AT5G47530	1.91754
AT3G05220	1.29137		AT5G47550	-1.06105
AT3G05370	1.25678		AT5G47610	-1.22512
AT3G05390	1.60204		AT5G47680	1.18758
AT3G05430	1.49553		AT5G47690	2.13454
AT3G05490	-1.1914		AT5G47700	-1.0772
AT3G05590	-0.828834		AT5G47840	0.733991
AT3G05670	1.94414		AT5G47860	0.979857
AT3G05730	-2.54981		AT5G47890	-1.58665
AT3G05740	1.76377		AT5G47930	-0.585188
AT3G05810	-1.20608		AT5G47940	1.96934
AT3G05830	2.06683		AT5G48060	0.70941
AT3G05870	-1.04477		AT5G48300	0.611608
AT3G05880	-1.29242		AT5G48385	0.655572
AT3G05890	-1.51793		AT5G48530	2.12433
AT3G05900	2.05963		AT5G48570	1.22239
AT3G05932	2.05514		AT5G48580	-0.585329
AT3G05950	5.12102		AT5G48600	3.01937
AT3G06020	1.05102		AT5G48610	1.96438
AT3G06125	-2.70032		AT5G48650	0.621488
AT3G06130	1.03229		AT5G48657	0.893085
AT3G06320	-0.83568		AT5G48760	-0.649992
AT3G06360	1.59748		AT5G48770	1.17688
AT3G06390	-1.62448		AT5G48800	1.07712
AT3G06400	2.20732		AT5G49500	1.82716
AT3G06455	2.52558		AT5G49560	-1.6731
AT3G06700	-0.817649		AT5G49770	1.54057
AT3G06730	-0.885259		AT5G49850	1.14269
AT3G06750	-0.65843		AT5G49910	0.606407
AT3G06900	-2.84894		AT5G50090	1.00841
AT3G07030	0.783618		AT5G50100	1.58377
AT3G07050	1.78907		AT5G50130	-0.808904
AT3G07170	0.734295		AT5G50170	1.10535
AT3G07215	-3.90091		AT5G50335	-1.0045
AT3G07230	-0.894544		AT5G50400	1.54661
AT3G07280	4.926		AT5G50460	-1.32541
AT3G07310	1.14167		AT5G50720	-1.05223
AT3G07350	-1.62583		AT5G50740	1.60412
AT3G07360	1.19293		AT5G50760	-0.993176
AT3G07430	-0.65664		AT5G50780	1.83583
AT3G07480	-0.665083		AT5G50810	-0.949143
AT3G07490	0.861869		AT5G50840	0.990601
AT3G07500	0.859057		AT5G50915	1.81727
AT3G07520	1.91302		AT5G50920	1.58842
AT3G07568	-1.19938		AT5G50970	1.30154
AT3G07780	1.39919		AT5G51070	1.12681
AT3G07900	2.1481		AT5G51120	1.30273
AT3G07910	-1.09639		AT5G51174	-0.696511
AT3G07960	1.62532		AT5G51270	-0.60224
AT3G08020	1.16787		AT5G51390	-0.777608
AT3G08600	-0.882572		AT5G51540	1.21831
AT3G08730	1.12072		AT5G51720	0.713117
AT3G08770	0.651715		AT5G51940	1.03751
AT3G08860	1.12315		AT5G52020	-2.25468
AT3G08880	1.18322		AT5G52190	-0.854836
AT3G08970	1.14543		AT5G52200	1.50297
AT3G09010	1.02801		AT5G52230	0.881819
AT3G09040	1.76553		AT5G52300	2.59007
AT3G09210	1.30044		AT5G52380	1.17963
AT3G09360	0.984403		AT5G52410	1.83854
AT3G09370	1.35908		AT5G52530	1.22386
AT3G09390	-0.730171		AT5G52570	1.18375
AT3G09490	1.20866		AT5G52630	1.67998
AT3G09500	-0.790403		AT5G52650	-1.05444
AT3G09520	1.18876		AT5G52750	1.62234
AT3G09660	1.09452		AT5G52760	2.80579
AT3G09735	-1.33361		AT5G52790	-0.584963
AT3G09820	-0.76387		AT5G52950	0.790547
AT3G09850	1.20463		AT5G53010	1.79008
AT3G09860	-0.94324		AT5G53020	2.81047
AT3G09920	2.59326		AT5G53030	-0.815917
AT3G09922	-6.95761		AT5G53048	-1.01258
AT3G09950	1.5137		AT5G53080	1.10518
AT3G09980	1.4537		AT5G53090	0.830075
AT3G10000	1.14229		AT5G53130	0.722908
AT3G10020	0.733364		AT5G53250	-2.19669
AT3G10080	-1.34385		AT5G53300	-0.865734
AT3G10090	-0.98404		AT5G53320	1.64909
AT3G10180	1.52356		AT5G53440	1.70314
AT3G10310	1.99343		AT5G53460	0.929939
AT3G10440	2.75899		AT5G53486	2.45626
AT3G10450	1.60245		AT5G53550	2.41131
AT3G10610	-0.867074		AT5G53560	-0.749659
AT3G10930	-1.41716		AT5G53650	-1.02239
AT3G10985	-1.71821		AT5G53740	-1.71355
AT3G11010	3.03814		AT5G53870	1.65951
AT3G11020	1.19148		AT5G54060	1.56071
AT3G11040	0.914883		AT5G54090	2.99398
AT3G11120	-1.77233		AT5G54240	-2.38793
AT3G11240	1.48187		AT5G54260	0.721024
AT3G11440	0.994801		AT5G54280	-0.95649
AT3G11450	2.67582		AT5G54490	-1.58859
AT3G11510	-1.43106		AT5G54520	0.890122
AT3G11560	1.57601		AT5G54610	6.10224
AT3G11710	1.10185		AT5G54630	1.12822
AT3G11720	1.89351		AT5G54690	0.988859
AT3G11745	1.06795		AT5G54760	-0.613656
AT3G11930	-0.73177		AT5G54780	2.20611
AT3G11950	2.18803		AT5G54850	1.55911
AT3G12040	-1.05247		AT5G54860	2.15149
AT3G12260	-0.750649		AT5G54870	1.18115
AT3G12340	1.26589		AT5G55040	1.74506
AT3G12390	0.699554		AT5G55190	-0.665626
AT3G12480	0.840026		AT5G55220	1.36296
AT3G12500	-1.4529		AT5G55520	3.27053
AT3G12502	-1.12553		AT5G55570	-1.44638
AT3G12550	1.4468		AT5G55640	1.99423
AT3G12587	-1.23615		AT5G55660	2.496
AT3G12610	-0.686219		AT5G55670	1.05329
AT3G12630	-0.796827		AT5G55790	-1.48883
AT3G12750	0.840285		AT5G55810	1.91617
AT3G12860	2.63559		AT5G55820	2.848
AT3G12965	-1.66277		AT5G55840	2.1078
AT3G13090	0.956931		AT5G56260	1.0118
AT3G13277	0.745817		AT5G56360	2.32278
AT3G13360	1.41718		AT5G56380	0.816446
AT3G13435	-1.46302		AT5G56490	1.3388
AT3G13520	-1.42766		AT5G56540	-2.46613
AT3G13730	1.41504		AT5G56544	-2.17736
AT3G13750	0.862147		AT5G56550	-1.51519
AT3G13780	1.32361		AT5G56660	1.12553
AT3G13870	0.95772		AT5G56670	-0.643498
AT3G13880	0.714091		AT5G56795	-1.17871
AT3G13950	1.39906		AT5G56850	2.13513
AT3G14360	1.94486		AT5G56930	1.95468
AT3G14430	-1.27972		AT5G57035	1.10288
AT3G14460	1.16993		AT5G57040	0.62071
AT3G14620	1.65475		AT5G57120	1.59907
AT3G14690	1.2146		AT5G57123	-0.719712
AT3G15080	1.77052		AT5G57140	1.66828
AT3G15250	-1.51679		AT5G57220	1.29177
AT3G15350	0.675411		AT5G57290	-1.08156
AT3G15353	-0.586153		AT5G57345	0.963565
AT3G15358	-1.27837		AT5G57350	1.2391
AT3G15390	0.722466		AT5G57390	1.15078
AT3G15395	-1.17752		AT5G57565	-1.03037
AT3G15400	1.57619		AT5G57570	1.26303
AT3G15450	-1.11148		AT5G57620	2.19202
AT3G15480	-0.993263		AT5G57655	0.807649
AT3G15550	1.84246		AT5G57785	-1.25226
AT3G15630	-1.88378		AT5G57790	2.20696
AT3G15640	-1.2279		AT5G57815	-0.916705
AT3G15780	1.89427		AT5G57887	-1.50342
AT3G15790	1.49636		AT5G58040	1.71309
AT3G15800	0.739409		AT5G58120	2.13818
AT3G15840	1.00926		AT5G58130	1.61803
AT3G15950	1.53631		AT5G58260	0.69168
AT3G15970	1.60403		AT5G58310	3.12928
AT3G16000	2.81222		AT5G58340	0.616353
AT3G16175	1.81366		AT5G58375	-0.654163
AT3G16240	-1.19553		AT5G58650	-1.3149
AT3G16280	-0.599462		AT5G58690	2.64386
AT3G16290	1.70526		AT5G58750	1.42862
AT3G16330	-0.602665		AT5G58870	1.28357
AT3G16370	-0.835195		AT5G58980	2.02027
AT3G16390	-2.12803		AT5G59030	-0.590329
AT3G16470	0.779716		AT5G59240	1.05404
AT3G16490	3.20945		AT5G59530	1.09686
AT3G16570	-0.876176		AT5G59540	0.68765
AT3G16640	-1.08878		AT5G59613	-1.13721
AT3G16650	2.16189		AT5G59690	-1.09635
AT3G16660	-1.93702		AT5G59850	-1.02208
AT3G16670	-1.53212		AT5G59860	-0.874955
AT3G16710	0.856409		AT5G59890	-0.886325
AT3G16730	2.17526		AT5G59900	1.67713
AT3G16750	1.05335		AT5G59910	-0.631183
AT3G16890	1.21632		AT5G59970	-1.55749
AT3G17030	0.725493		AT5G59980	2.41895
AT3G17040	1.28165		AT5G59990	2.70766
AT3G17160	0.845442		AT5G60030	2.66255
AT3G17170	1.26744		AT5G60100	1.77485
AT3G17185	-1.17301		AT5G60150	1.06559
AT3G17210	-1.12138		AT5G60250	2.21988
AT3G17360	1.73039		AT5G60280	0.728454
AT3G17390	-0.671238		AT5G60360	0.976628
AT3G17460	0.766474		AT5G60630	-2.02769
AT3G17520	2.37377		AT5G60640	0.832913
AT3G17790	-2.68811		AT5G60680	-1.10478
AT3G17800	1.00407		AT5G60720	0.973033
AT3G17830	0.920566		AT5G60760	0.95109
AT3G17890	-1.04398		AT5G60850	-0.811636
AT3G17930	1.33478		AT5G60900	3.50635
AT3G18020	1.83378		AT5G60930	2.40054
AT3G18100	3.22754		AT5G60940	1.90864
AT3G18240	1.36347		AT5G61000	1.50866
AT3G18250	5.41785		AT5G61020	0.938901
AT3G18280	-1.41777		AT5G61030	0.940842
AT3G18290	1.45331		AT5G61040	2.77259
AT3G18300	0.630766		AT5G61150	2.0544
AT3G18390	1.79835		AT5G61200	1.9542
AT3G18485	2.41143		AT5G61210	0.94572
AT3G18490	0.608733		AT5G61220	-1.20464
AT3G18535	1.24591		AT5G61260	0.84101
AT3G18640	2.21667		AT5G61330	1.55431
AT3G18740	-1.09144		AT5G61370	0.718229
AT3G18780	-0.614394		AT5G61460	2.69686
AT3G18890	0.956176		AT5G61540	0.674014
AT3G18960	0.984787		AT5G61560	2.35707
AT3G19050	1.36773		AT5G61660	-0.965016
AT3G19170	0.92971		AT5G61670	1.02453
AT3G19210	0.906891		AT5G61820	0.683366
AT3G19330	0.832123		AT5G61920	2.11165
AT3G19440	0.920341		AT5G61980	1.4361
AT3G19480	0.958761		AT5G62000	0.973365
AT3G19508	-1.89893		AT5G62170	2.13409
AT3G19520	-1.0277		AT5G62360	-1.09401
AT3G20083	1.23389		AT5G62390	1.14986
AT3G20110	-0.913017		AT5G62410	2.39689
AT3G20150	2.13598		AT5G62575	-1.11319
AT3G20200	2.55943		AT5G62790	0.842828
AT3G20430	1.59781		AT5G62810	0.664096
AT3G20460	-1.12063		AT5G62960	0.972888
AT3G20470	-1.06933		AT5G63130	-1.40475
AT3G20640	0.95744		AT5G63180	1.18483
AT3G20670	-0.782902		AT5G63280	0.646363
AT3G20680	-0.902962		AT5G63490	1.67872
AT3G20760	-1.01534		AT5G63500	-0.659772
AT3G20770	0.917681		AT5G63530	1.89766
AT3G20780	1.54226		AT5G63700	2.28214
AT3G20860	1.38095		AT5G63790	0.971118
AT3G21020	4.48543		AT5G63800	1.02956
AT3G21055	-0.6214		AT5G63905	-1.8186
AT3G21180	0.920147		AT5G64000	1.06657
AT3G21370	1.01606		AT5G64100	-1.33832
AT3G21460	-3.05824		AT5G64130	-0.680036
AT3G21680	-1.18982		AT5G64140	-0.862926
AT3G21770	-1.65453		AT5G64190	0.61193
AT3G21805	-0.779471		AT5G64260	-0.739737
AT3G22100	1.56784		AT5G64341	0.914537
AT3G22183	1.88729		AT5G64400	-0.654521
AT3G22231	1.32623		AT5G64520	2.56333
AT3G22380	1.34436		AT5G64600	1.4499
AT3G22440	0.683756		AT5G64780	0.765865
AT3G22470	1.04793		AT5G64816	-0.794999
AT3G22600	-0.788707		AT5G64840	2.27764
AT3G22620	-0.785065		AT5G64900	-1.48206
AT3G22660	1.10529		AT5G64920	-0.78927
AT3G22670	1.8635		AT5G64940	1.34706
AT3G22790	3.19944		AT5G64980	1.09271
AT3G22820	1.45943		AT5G65030	1.51425
AT3G22830	2.23417		AT5G65080	1.77138
AT3G22886	-1.9911		AT5G65110	1.10094
AT3G22910	1.14086		AT5G65120	2.03016
AT3G22930	0.852865		AT5G65205	0.633104
AT3G22960	-1.26672		AT5G65207	-0.819944
AT3G23070	1.94157		AT5G65210	1.54258
AT3G23325	-2.33923		AT5G65220	-0.912904
AT3G23390	-0.811351		AT5G65310	0.889499
AT3G23730	-1.10905		AT5G65430	-1.23056
AT3G23740	0.823843		AT5G65460	2.50396
AT3G23805	-1.41379		AT5G65495	-1.31203
AT3G23810	-0.778222		AT5G65570	2.20353
AT3G23830	-0.705699		AT5G65720	0.87969
AT3G23920	1.11664		AT5G65730	-0.989537
AT3G23930	3.67688		AT5G65780	0.599121
AT3G24010	1.56896		AT5G65790	2.42216
AT3G24080	2.92839		AT5G65820	0.743508
AT3G24090	0.900004		AT5G65900	2.20607
AT3G24200	0.666561		AT5G65910	1.56549
AT3G24210	2.23907		AT5G66000	0.599462
AT3G24360	1.1375		AT5G66052	-1.71357
AT3G24430	0.634056		AT5G66053	-1.08183
AT3G24460	1.92778		AT5G66130	0.938599
AT3G24500	1.08967		AT5G66190	0.703298
AT3G24503	0.875707		AT5G66400	0.906216
AT3G24715	1.14684		AT5G66600	-1.18286
AT3G24770	-1.19492		AT5G66630	1.07943
AT3G24820	1.22487		AT5G66631	0.590356
AT3G24830	-0.720646		AT5G66650	-2.79475
AT3G24900	3.67807		AT5G66910	1.88452
AT3G24927	-7.11998		AT5G66985	-1.23967
AT3G25010	2.28293		AT5G67030	1.38471
AT3G25130	1.74133		AT5G67070	-0.782542
AT3G25150	1.55473		AT5G67090	0.810522
AT3G25230	1.18563		AT5G67180	-0.965235
AT3G25240	-2.99139		AT5G67210	-1.12966
AT3G25250	0.610053		AT5G67250	0.8534
AT3G25440	1.68712		AT5G67320	1.82882
AT3G25470	-0.809437		AT5G67340	1.99035
AT3G25597	-1.58496		AT5G67360	-0.609528
AT3G25600	-2.63016		AT5G67385	1.32501
AT3G25670	-0.709962		AT5G67400	-1.28231
AT3G25690	2.22323		AT5G67460	1.43045
AT3G25770	1.09761		AT5G67510	-0.822095
AT3G25840	2.60499		AT5G67530	1.33725
AT3G25882	2.23011		AT5G67600	-0.837404
AT3G25905	1.20301

## Sheet: Sheet2
Oxidative stress
AT1G74590	2.45943	ATGSTU10, GSTU10 | glutathione S-transferase TAU 10 | chr1:28023627-28024726 REVERSE LENGTH=1019
AT2G29460	1.61164	ATGSTU4, GST22, GSTU4 | glutathione S-transferase tau 4 | chr2:12626536-12627678 REVERSE LENGTH=906
AT1G17170	1.04033	ATGSTU24, GST, GSTU24 | glutathione S-transferase TAU 24 | chr1:5869846-5870840 FORWARD LENGTH=855
AT2G29470	5.42626	ATGSTU3, GST21, GSTU3 | glutathione S-transferase tau 3 | chr2:12628541-12629543 REVERSE LENGTH=856
Cell wall
AT1G69530	-0.996922	ATEXPA1, EXP1, AT-EXP1, ATEXP1, ATHEXP ALPHA 1.2, EXPA1 | expansin A1 | chr1:26141836-26143496 FORWARD LENGTH=1396
AT3G55500	-1.91698	ATEXPA16, EXP16, ATEXP16, ATHEXP ALPHA 1.7, EXPA16 | expansin A16 | chr3:20574831-20576182 REVERSE LENGTH=1105
AT1G12560	-2.07329	ATEXPA7, EXP7, ATEXP7, ATHEXP ALPHA 1.26, EXPA7 | expansin A7 | chr1:4276519-4277899 FORWARD LENGTH=1033
AT1G67980	5.51096	CCOAMT | caffeoyl-CoA 3-O-methyltransferase | chr1:25487714-25489231 FORWARD LENGTH=1006

## Sheet: Sheet3
AT1G01060	0.952063
AT1G01100	-1.25637
AT1G01120	-1.02975
AT1G01320	1.74267
AT1G01430	-0.960103
AT1G01470	-1.05517
AT1G01490	0.907978
AT1G01510	0.61257
AT1G01620	-0.851008
AT1G01660	0.734106
AT1G01690	1.35252
AT1G01720	-0.862804
AT1G01740	1.07116
AT1G02050	1.2202
AT1G02220	1.82283
AT1G02300	2.78534
AT1G02380	1.39032
AT1G02390	1.87447
AT1G02420	1.36602
AT1G02460	0.61471
AT1G02470	0.858885
AT1G02610	0.654004
AT1G02630	1.95641
AT1G02710	0.777608
AT1G02770	3.70941
AT1G02900	-1.4315
AT1G02920	1.92142
AT1G02930	2.42722
AT1G02960	2.09482
AT1G03020	-2.16005
AT1G03055	2.31889
AT1G03106	3.69165
AT1G03330	-0.938395
AT1G03410	-0.713802
AT1G03420	-1.14494
AT1G03495	-0.910733
AT1G03540	2.04669
AT1G03630	1.00966
AT1G03746	-4.06813
AT1G03770	1.87447
AT1G03780	1.52356
AT1G03840	0.663475
AT1G03870	-0.812988
AT1G03910	1.72658
AT1G03950	1.50289
AT1G03970	1.33635
AT1G04020	1.46467
AT1G04050	1.32193
AT1G04250	-0.602375
AT1G04270	-1.06889
AT1G04400	0.984378
AT1G04425	1.91153
AT1G04530	0.807527
AT1G04555	1.5174
AT1G04660	-2.97167
AT1G04780	2.23728
AT1G04800	-0.675117
AT1G04820	-1.10744
AT1G04850	1.56134
AT1G04900	2.21864
AT1G04930	1.14466
AT1G05100	0.731804
AT1G05135	-0.667329
AT1G05210	-1.01582
AT1G05260	-1.16296
AT1G05340	-1.34479
AT1G05440	1.36388
AT1G05560	1.42022
AT1G05640	0.993243
AT1G05670	0.883486
AT1G05760	0.955606
AT1G05835	-1.33396
AT1G05950	1.0581
AT1G06400	0.685504
AT1G06410	1.4778
AT1G06420	4.51728
AT1G06430	1.07318
AT1G06580	1.20881
AT1G06710	0.762501
AT1G06740	1.16993
AT1G06760	0.705586
AT1G06770	1.34845
AT1G06910	1.25376
AT1G06950	0.863348
AT1G07010	0.841682
AT1G07020	0.704065
AT1G07135	-1.71126
AT1G07500	0.722842
AT1G07560	3.37851
AT1G07620	2.82517
AT1G07725	0.700098
AT1G07750	-1.27075
AT1G07770	-1.02861
AT1G07820	-0.997092
AT1G07920	-0.695214
AT1G07930	-0.75216
AT1G07940	-0.84022
AT1G08115	-2.09865
AT1G08165	-5.62352
AT1G08290	1.16993
AT1G08310	-2.66724
AT1G08480	-0.911288
AT1G08520	0.759047
AT1G08540	1.29697
AT1G08550	1.53636
AT1G08610	1.82635
AT1G08630	2.71329
AT1G08650	-0.938451
AT1G08830	-2.6146
AT1G09000	1
AT1G09040	2.53051
AT1G09070	-1.04901
AT1G09080	2.36257
AT1G09170	0.698619
AT1G09195	1.55761
AT1G09280	0.832649
AT1G09340	0.765844
AT1G09421	2.90689
AT1G09470	1.95545
AT1G09480	1.30133
AT1G09500	2.8339
AT1G09570	0.980597
AT1G09600	2.82597
AT1G09640	-0.651423
AT1G09770	1.88571
AT1G09780	-0.649958
AT1G09795	-0.806339
AT1G10030	-0.985852
AT1G10040	1.12847
AT1G10070	1.18274
AT1G10110	3.05611
AT1G10140	-1.2077
AT1G10160	-3.25298
AT1G10320	3.66709
AT1G10340	2.49541
AT1G10480	1.09276
AT1G10530	1.41709
AT1G10610	0.605282
AT1G10640	1.76473
AT1G10682	-1.53502
AT1G10730	-1.15036
AT1G10750	1.41978
AT1G10760	1.37741
AT1G10920	2.76415
AT1G11055	1.64257
AT1G11150	-3.7761
AT1G11185	-1.03845
AT1G11240	1.24758
AT1G11380	0.961203
AT1G11420	1.50663
AT1G11520	1.5925
AT1G11540	1.224
AT1G11545	-1.06955
AT1G11700	1.02148
AT1G11840	0.738609
AT1G11850	-0.825323
AT1G11900	-0.686997
AT1G11940	1.49033
AT1G12010	-1.62496
AT1G12013	-1.8401
AT1G12090	-0.967485
AT1G12120	1.46872
AT1G12210	2.60942
AT1G12220	-4.60881
AT1G12320	2.44436
AT1G12330	1.62458
AT1G12350	1.49304
AT1G12360	1.20237
AT1G12440	-1.01966
AT1G12520	-1.152
AT1G12560	-2.07329
AT1G12775	1.15687
AT1G12800	2.04812
AT1G12840	-1.13367
AT1G12845	-1.50143
AT1G13020	1.15736
AT1G13030	1.13327
AT1G13040	1.73321
AT1G13050	1.03984
AT1G13110	1.02246
AT1G13145	-1.34721
AT1G13190	0.786576
AT1G13220	1.97775
AT1G13245	-1.23549
AT1G13260	-0.959577
AT1G13430	-4.57894
AT1G13440	-0.662759
AT1G13470	7.07788
AT1G13520	2.00705
AT1G13590	-0.898687
AT1G13600	2.80735
AT1G13609	-0.864401
AT1G13650	3.35012
AT1G13780	1.53687
AT1G13790	3.15458
AT1G13930	-0.898241
AT1G13970	1.76377
AT1G13990	0.702324
AT1G14090	1.01355
AT1G14190	1.13916
AT1G14205	0.87044
AT1G14250	-4.71699
AT1G14280	1.40182
AT1G14390	2.21501
AT1G14400	-0.820423
AT1G14450	-1.15761
AT1G14610	1.6125
AT1G14660	1.29956
AT1G14870	-1.26193
AT1G14880	3.70395
AT1G14930	3.02183
AT1G14970	0.733925
AT1G14980	-0.848798
AT1G15002	-1.04552
AT1G15010	-3.81064
AT1G15040	-0.996672
AT1G15100	-0.679961
AT1G15120	-1.2003
AT1G15200	1.91281
AT1G15215	0.944352
AT1G15270	-0.656841
AT1G15290	1.40012
AT1G15340	2.18042
AT1G15380	-2.68601
AT1G15405	0.735354
AT1G15520	4.05889
AT1G15550	0.835189
AT1G15700	0.818948
AT1G15825	1.64651
AT1G15830	1.47687
AT1G15870	1.72583
AT1G15880	-1.73267
AT1G15885	-7.12205
AT1G15890	-2.90689
AT1G15910	2.83842
AT1G15940	3.22342
AT1G15980	1.04509
AT1G16000	-0.719929
AT1G16080	0.68307
AT1G16110	1.81684
AT1G16180	-0.922689
AT1G16210	1.44317
AT1G16280	1.96127
AT1G16445	-2.38535
AT1G16480	1.12338
AT1G16510	1.31647
AT1G16550	2.926
AT1G16630	2.52263
AT1G16730	0.803111
AT1G16800	2.22239
AT1G16810	0.804672
AT1G16850	-0.702456
AT1G16916	-0.989968
AT1G17070	1.82246
AT1G17090	-2.36014
AT1G17140	0.643828
AT1G17170	1.04033
AT1G17180	-1.89132
AT1G17200	-1.27904
AT1G17220	1.27721
AT1G17232	3.45095
AT1G17270	1.35946
AT1G17440	1.44402
AT1G17460	0.596644
AT1G17590	2.10874
AT1G17600	1.98903
AT1G17630	0.946758
AT1G17710	-2.27045
AT1G17744	0.85375
AT1G18265	1.20859
AT1G18290	0.995017
AT1G18350	-1.15948
AT1G18550	1.76457
AT1G18710	3.83519
AT1G18735	0.778813
AT1G18750	0.968291
AT1G18860	1.36751
AT1G18870	1.183
AT1G18940	-1.71502
AT1G19010	0.592267
AT1G19025	0.954196
AT1G19200	-3.37255
AT1G19230	1.78361
AT1G19250	2.59368
AT1G19380	-1.73533
AT1G19396	-4.33554
AT1G19397	-2.12484
AT1G19490	0.977632
AT1G19510	-1.99709
AT1G19610	1.42645
AT1G19660	1.48699
AT1G19690	1.55633
AT1G19710	1.48577
AT1G19715	1.87411
AT1G19790	2.05184
AT1G19910	-1.19688
AT1G19960	1.19199
AT1G19980	1.21901
AT1G19990	1.47891
AT1G20015	-2.0809
AT1G20020	1.40026
AT1G20050	-0.761774
AT1G20330	-0.659479
AT1G20380	1.33498
AT1G20390	-2.51096
AT1G20490	-3.16046
AT1G20550	0.965567
AT1G20610	1.94927
AT1G20620	0.79291
AT1G20691	-1.08304
AT1G20696	-0.64949
AT1G20920	2.20292
AT1G20960	1.34757
AT1G20990	1.1587
AT1G21050	-1.09926
AT1G21080	1.17877
AT1G21130	-0.942483
AT1G21250	4.6349
AT1G21360	-1.27645
AT1G21651	1.44619
AT1G21770	0.720891
AT1G21810	3.37126
AT1G22180	1.54577
AT1G22220	-1.24847
AT1G22250	-2.01843
AT1G22270	-1.48925
AT1G22310	1.54801
AT1G22410	-0.594527
AT1G22470	-1.53982
AT1G22500	-0.717634
AT1G22630	-0.822113
AT1G22780	-0.643415
AT1G22840	-0.961317
AT1G22885	-1.31506
AT1G22930	1.72681
AT1G22950	1.28997
AT1G22960	1.48165
AT1G22990	-1.53521
AT1G23060	2.24793
AT1G23100	-2.74907
AT1G23110	-3.30644
AT1G23130	-0.735588
AT1G23140	-3.09262
AT1G23200	0.825166
AT1G23290	-0.620778
AT1G23390	-0.724162
AT1G23400	1.28127
AT1G23790	1.11727
AT1G23935	3.40475
AT1G23940	2.43494
AT1G24020	-1.02845
AT1G24095	-1.02895
AT1G24160	1.71547
AT1G24170	-1.44757
AT1G24330	1.12399
AT1G24350	-1.0631
AT1G24370	4.78941
AT1G24388	4.03942
AT1G24390	3.41261
AT1G24735	-3.30423
AT1G25240	0.859301
AT1G25275	-0.719461
AT1G25375	0.814444
AT1G25560	-1.52495
AT1G26208	0.840204
AT1G26260	1.60145
AT1G26290	1.45753
AT1G26380	4.08066
AT1G26390	6.97499
AT1G26410	3.90689
AT1G26420	2.67243
AT1G26500	1.00554
AT1G26520	2.06128
AT1G26530	2.60039
AT1G26580	1.63043
AT1G26810	1.05889
AT1G26830	1.43685
AT1G26920	0.916253
AT1G27060	2.05063
AT1G27130	-1.37856
AT1G27330	-0.982774
AT1G27350	-0.960317
AT1G27360	0.72792
AT1G27540	2.62149
AT1G27570	4.83794
AT1G27640	1.03507
AT1G27740	0.754613
AT1G27950	-1.11594
AT1G28110	0.760501
AT1G28140	1.11559
AT1G28150	-0.911467
AT1G28200	-0.993655
AT1G28400	1.49514
AT1G28560	2.34453
AT1G29030	0.630477
AT1G29041	0.682085
AT1G29071	-4.15315
AT1G29230	-1.39334
AT1G29250	-1.01858
AT1G29370	1.24998
AT1G29440	-1.17319
AT1G29450	-1.76867
AT1G29465	-1.27102
AT1G29470	1.27587
AT1G29500	-1.99313
AT1G29510	-1.99393
AT1G29630	1.46792
AT1G29785	-1.71522
AT1G29840	-0.945552
AT1G29930	-0.948067
AT1G29965	1.32193
AT1G30080	1.93657
AT1G30282	1.21759
AT1G30300	0.752907
AT1G30400	1.37837
AT1G30440	1.07312
AT1G30640	1.44746
AT1G30690	1.17319
AT1G30750	-1.32499
AT1G30835	-5.6837
AT1G30860	2.37851
AT1G30870	-1.29079
AT1G30940	2.86312
AT1G31010	1.43008
AT1G31173	0.668794
AT1G31190	1.27484
AT1G31200	0.771671
AT1G31240	-1.25227
AT1G31340	0.69454
AT1G31490	0.601836
AT1G31580	-2.55933
AT1G31600	-1.58019
AT1G31750	-1.38702
AT1G31760	-1.70289
AT1G31790	1.75687
AT1G31800	1.3712
AT1G31810	1.42565
AT1G31812	-0.980312
AT1G31835	0.854451
AT1G31935	-1.49249
AT1G31950	1.71527
AT1G31970	1.29352
AT1G32050	-0.691895
AT1G32060	0.625009
AT1G32130	1.32279
AT1G32160	0.702969
AT1G32210	-1.06186
AT1G32230	0.858395
AT1G32350	3.42742
AT1G32400	-0.932419
AT1G32415	0.891851
AT1G32450	1.30077
AT1G32460	-0.606926
AT1G32530	2.33433
AT1G32560	2.82045
AT1G32900	0.983495
AT1G32920	-2.12204
AT1G32928	-2.10348
AT1G32930	1.34239
AT1G32960	3.51096
AT1G33030	2.63077
AT1G33040	1.05341
AT1G33140	-0.941781
AT1G33240	1.57895
AT1G33340	0.861803
AT1G33415	0.620296
AT1G33475	-1.14796
AT1G33680	0.703058
AT1G33930	1.20749
AT1G33960	4.88787
AT1G33970	1.65908
AT1G34000	-0.678496
AT1G34030	-1.00662
AT1G34060	0.979241
AT1G34150	1.20163
AT1G34180	1.87447
AT1G34355	1.11103
AT1G34418	-1.13966
AT1G34420	0.708537
AT1G34570	0.597035
AT1G34770	0.633872
AT1G35110	2.40439
AT1G35112	2.21344
AT1G35115	1.82312
AT1G35140	-1.24298
AT1G35230	3.63574
AT1G35420	0.621019
AT1G35516	-1.05433
AT1G35530	2.926
AT1G36180	1.33121
AT1G36320	1.0519
AT1G36622	2.13936
AT1G36730	0.608953
AT1G42550	1.53429
AT1G43910	1.40921
AT1G44446	1.03995
AT1G44510	4.70598
AT1G44780	1.16993
AT1G44890	1.27928
AT1G45110	1.31411
AT1G45145	-1.2308
AT1G45332	0.703607
AT1G47278	-0.955977
AT1G47395	-1.0805
AT1G47400	-1.6012
AT1G47520	0.981853
AT1G47565	3.15071
AT1G47590	-1.26076
AT1G47600	0.989658
AT1G47830	-0.844053
AT1G47970	0.76977
AT1G48300	1.57141
AT1G48480	-0.755446
AT1G48500	1.02466
AT1G48560	1.56359
AT1G48630	-0.672934
AT1G48840	2.65243
AT1G48900	1.11676
AT1G49010	1.55922
AT1G49160	1.76377
AT1G49180	1.37597
AT1G49350	1.15371
AT1G49410	-1.42248
AT1G49500	-0.834402
AT1G49520	1.63364
AT1G49870	1.96047
AT1G49880	-0.603202
AT1G49910	1.23288
AT1G49960	0.989608
AT1G49970	1.41885
AT1G50000	1.88662
AT1G50010	-1.19027
AT1G50040	-1.07293
AT1G50060	-1.85673
AT1G50280	1.35669
AT1G50450	1.66744
AT1G50659	3.15595
AT1G50660	2.27629
AT1G50700	0.819037
AT1G50790	0.871992
AT1G50830	1.55522
AT1G50920	0.882593
AT1G51060	-0.658695
AT1G51100	1.45414
AT1G51200	-0.722653
AT1G51440	1.12801
AT1G51650	-0.748113
AT1G51710	1.22458
AT1G51720	1.15907
AT1G51850	1.38082
AT1G51890	2.96153
AT1G52000	1.57586
AT1G52155	2.33278
AT1G52220	-0.685824
AT1G52260	1.61591
AT1G52270	-1.46864
AT1G52342	-1.26488
AT1G52410	2.7543
AT1G52420	1.58716
AT1G52500	0.761899
AT1G52560	1.95483
AT1G52618	-1.3802
AT1G52690	1.40718
AT1G52827	-1.41382
AT1G52870	1.34746
AT1G53025	1.05733
AT1G53110	1.82947
AT1G53345	1.99247
AT1G53350	1.98844
AT1G53541	-1.69841
AT1G53780	0.830439
AT1G53785	1.21164
AT1G53790	1.0485
AT1G53801	1.71379
AT1G53920	0.75743
AT1G53950	-1.16816
AT1G54100	0.927668
AT1G54180	1.6211
AT1G54410	1.88706
AT1G54450	1.43376
AT1G54460	1.80441
AT1G54510	2.05816
AT1G54520	1.23151
AT1G54580	-0.943562
AT1G54630	-0.876479
AT1G54660	1.27208
AT1G54840	-1.12363
AT1G55010	-1.58579
AT1G55020	1.71726
AT1G55205	-1.56567
AT1G55210	-0.59536
AT1G55250	1.92519
AT1G55260	-0.853682
AT1G55330	-1.63411
AT1G55390	-1.52509
AT1G55480	0.962941
AT1G55490	0.998946
AT1G55550	2.58496
AT1G55830	0.979091
AT1G55850	1.20269
AT1G55960	1.32563
AT1G55970	1.31228
AT1G55990	-1.88206
AT1G56045	-1.61437
AT1G56080	0.651196
AT1G56110	1.35682
AT1G56120	1.89566
AT1G56310	0.956931
AT1G56330	-1.08747
AT1G56440	2.33628
AT1G56460	2.85798
AT1G56580	-0.720092
AT1G56670	0.851477
AT1G57590	2.05236
AT1G57630	5.46597
AT1G57680	-0.851224
AT1G58290	1.162
AT1G58400	0.681178
AT1G58590	-0.946242
AT1G59540	1.04495
AT1G59560	0.911463
AT1G59620	1.51612
AT1G59850	1.19022
AT1G59980	0.928209
AT1G60000	0.615721
AT1G60060	2.1838
AT1G60260	1.42
AT1G60470	2.81444
AT1G60505	1.85215
AT1G60510	1.91467
AT1G60530	1.32875
AT1G60540	1.87447
AT1G60545	2.04551
AT1G60560	1.88671
AT1G60590	1.91201
AT1G60660	-1.23482
AT1G60700	1.79518
AT1G60860	2.05274
AT1G60940	1.12273
AT1G61240	1.79998
AT1G61275	0.626274
AT1G61370	1.33101
AT1G61620	1.2837
AT1G61667	-1.55505
AT1G61780	-0.828699
AT1G61800	1.36678
AT1G61810	2.73118
AT1G61970	0.884523
AT1G62085	0.990955
AT1G62180	0.66331
AT1G62260	1.05585
AT1G62305	2.92459
AT1G62310	1.953
AT1G62320	-1.0983
AT1G62390	1.23445
AT1G62400	0.750022
AT1G62610	1.01749
AT1G62680	2.24101
AT1G62740	1.6513
AT1G62750	1.38783
AT1G62780	1.21709
AT1G62840	2.27702
AT1G62860	1.24891
AT1G63020	1.83007
AT1G63100	2.21936
AT1G63150	1.32193
AT1G63240	2.63723
AT1G63300	2.32878
AT1G63350	0.924449
AT1G63490	1.66297
AT1G63650	1.40498
AT1G63730	1.87915
AT1G63740	1.87184
AT1G63760	0.902483
AT1G63770	0.857444
AT1G63980	1.2729
AT1G64090	-0.830875
AT1G64100	2.1375
AT1G64110	2.47705
AT1G64140	0.982238
AT1G64185	-1.04608
AT1G64220	-1.88793
AT1G64230	-0.908118
AT1G64270	1.92527
AT1G64300	1.6734
AT1G64330	1.98185
AT1G64572	2.30475
AT1G64600	1.02466
AT1G64625	3.67807
AT1G64680	0.842074
AT1G64750	-1.11985
AT1G64860	1.27886
AT1G64930	-1.97982
AT1G64970	0.996782
AT1G65180	-1.19265
AT1G65250	0.949374
AT1G65260	0.698527
AT1G65290	-0.686963
AT1G65370	1.19994
AT1G65420	-1.39232
AT1G65440	2.06296
AT1G65470	3.41814
AT1G65490	-1.33404
AT1G65500	2.15412
AT1G65541	1.86629
AT1G65720	-0.613153
AT1G65845	-1.46338
AT1G65920	1.49935
AT1G65950	0.954771
AT1G65960	1.00761
AT1G65970	-0.831426
AT1G66173	-1.83202
AT1G66180	-0.593151
AT1G66510	1.73918
AT1G66660	1.85798
AT1G66670	0.75905
AT1G66810	0.752619
AT1G66840	3.02588
AT1G66920	2.43857
AT1G67070	1.43134
AT1G67180	1.36632
AT1G67210	2.60334
AT1G67230	2.13562
AT1G67350	-0.857561
AT1G67360	0.657509
AT1G67590	0.88175
AT1G67600	-0.977516
AT1G67690	0.655352
AT1G67790	1.05184
AT1G67820	1.01057
AT1G67840	1.10752
AT1G67860	2.10129
AT1G67865	1.76004
AT1G67870	0.828926
AT1G67920	-0.889154
AT1G67980	5.51096
AT1G68000	-1.11893
AT1G68150	0.623067
AT1G68238	-0.724353
AT1G68330	1.84461
AT1G68470	1.80735
AT1G68530	-0.924778
AT1G68568	1.7951
AT1G68585	-1.20291
AT1G68650	-0.923379
AT1G68700	0.739086
AT1G68760	-1.02715
AT1G68825	-1.43635
AT1G68830	1.25589
AT1G68840	-1.14761
AT1G69020	1.66469
AT1G69200	0.791922
AT1G69210	1.03302
AT1G69252	-0.606933
AT1G69325	1.21349
AT1G69350	1.03291
AT1G69370	1.77213
AT1G69480	2.03449
AT1G69490	1.90447
AT1G69526	0.751782
AT1G69530	-0.996922
AT1G69580	1.49046
AT1G69610	2.25424
AT1G69720	4.22189
AT1G69750	-0.63941
AT1G69850	0.828069
AT1G70080	3.848
AT1G70200	2.17088
AT1G70250	2.666
AT1G70290	1.09002
AT1G70490	-0.810118
AT1G70580	0.926542
AT1G70600	0.591182
AT1G70630	1.29639
AT1G70650	1.48543
AT1G70770	0.718041
AT1G70780	-0.926438
AT1G70800	0.762961
AT1G70850	-0.666811
AT1G70880	2.10516
AT1G70900	-1.31741
AT1G70950	3.87774
AT1G71040	1.28517
AT1G71080	1.80897
AT1G71380	1.98055
AT1G71490	1.16837
AT1G71720	1.65022
AT1G71890	-1.22027
AT1G71950	-0.632407
AT1G72020	-0.982799
AT1G72060	-1.18191
AT1G72070	-0.647582
AT1G72150	0.777278
AT1G72190	1.20085
AT1G72220	2.64599
AT1G72230	-1.75129
AT1G72250	1.81307
AT1G72280	2.36565
AT1G72370	-0.618132
AT1G72390	1.14344
AT1G72430	-0.769805
AT1G72520	1.47615
AT1G72610	-1.5097
AT1G72640	1.2824
AT1G72645	-1.30692
AT1G72750	-0.882263
AT1G72830	2.50603
AT1G72840	1.47478
AT1G72852	0.661475
AT1G72910	1.1676
AT1G72930	2.33775
AT1G72950	0.986703
AT1G73010	-2.53227
AT1G73110	1.46048
AT1G73130	1.09115
AT1G73260	-1.6896
AT1G73330	-3.25318
AT1G73340	-0.723939
AT1G73360	1.11064
AT1G73370	1.2448
AT1G73400	0.729548
AT1G73450	2.57719
AT1G73602	1.35479
AT1G73640	1.61102
AT1G73655	0.649594
AT1G73770	1.56579
AT1G73805	1.34577
AT1G73810	1.22239
AT1G73850	1.14155
AT1G73870	1.12556
AT1G73890	1.17338
AT1G74010	-2.0902
AT1G74060	-0.667051
AT1G74088	0.757639
AT1G74120	1.40439
AT1G74180	1.06274
AT1G74230	0.782642
AT1G74250	3.24606
AT1G74270	-0.854327
AT1G74360	2.06736
AT1G74456	-8.44956
AT1G74580	1.39334
AT1G74590	2.45943
AT1G74670	-1.02577
AT1G74930	-0.978835
AT1G74970	-0.590625
AT1G75110	1.00946
AT1G75150	1.30666
AT1G75166	-1.4026
AT1G75260	1.24176
AT1G75280	0.610346
AT1G75295	3.14351
AT1G75300	3.87149
AT1G75335	-1.19981
AT1G75380	1.27597
AT1G75630	-1.74242
AT1G75670	-1.47072
AT1G75750	-1.69105
AT1G75950	-0.801368
AT1G75980	1.16419
AT1G76040	2.69617
AT1G76065	-1.25453
AT1G76160	-0.730016
AT1G76170	0.924051
AT1G76250	-1.75829
AT1G76450	0.904977
AT1G76740	2.08746
AT1G76810	2.04163
AT1G76850	1.1924
AT1G76870	1.10269
AT1G76878	1.33358
AT1G76892	1.53267
AT1G76952	-2.14312
AT1G76955	2.20889
AT1G76960	-7.33718
AT1G77090	1.35275
AT1G77122	0.871943
AT1G77131	2.47003
AT1G77220	2.80735
AT1G77310	1.82716
AT1G77330	-0.917083
AT1G77410	1.79355
AT1G77570	-1.60446
AT1G77700	-1.02628
AT1G77710	-0.979399
AT1G77740	1.28121
AT1G77870	-1.72738
AT1G77930	1.72787
AT1G77992	1.39954
AT1G78020	-0.590407
AT1G78040	-0.853092
AT1G78050	1.17333
AT1G78110	2.52543
AT1G78130	1.11784
AT1G78270	-1.24763
AT1G78380	-0.964199
AT1G78510	1.82995
AT1G78580	1.75874
AT1G78730	1.89308
AT1G78770	0.690456
AT1G78780	1.29808
AT1G78790	0.689493
AT1G78830	-1.04109
AT1G78850	-1.05727
AT1G78940	1.85316
AT1G79050	1.15754
AT1G79075	-2.63233
AT1G79220	0.749773
AT1G79380	0.920795
AT1G79600	0.792442
AT1G79830	1.52853
AT1G79940	1.25576
AT1G79950	2.29192
AT1G80130	-0.860449
AT1G80180	1.03525
AT1G80320	1.11011
AT1G80325	1.29123
AT1G80520	-1.61879
AT1G80570	0.974615
AT1G80760	1.46445
AT1G80790	2.55269
AT1G80810	3.7318
AT1G80820	0.918031
AT1G80900	1.5213
AT1G80930	1.80367
AT1G80960	1.30066
AT2G01090	-7.95303
AT2G01100	1.33157
AT2G01120	0.839535
AT2G01275	1.17295
AT2G01300	-1.08838
AT2G01350	1.40281
AT2G01505	-1.50839
AT2G01520	-0.605029
AT2G01740	1.45213
AT2G01940	1.34958
AT2G02020	1.2999
AT2G02100	-1.25315
AT2G02130	-1.18481
AT2G02148	0.905535
AT2G02160	1.75204
AT2G02390	0.94352
AT2G02510	-0.962256
AT2G02760	-0.598836
AT2G02930	2.31074
AT2G02980	0.639253
AT2G03060	1.67177
AT2G03380	0.692818
AT2G03390	1.76318
AT2G03500	2.03242
AT2G03590	0.84212
AT2G04030	1.0545
AT2G04040	0.984998
AT2G04080	0.743363
AT2G04090	0.880853
AT2G04235	2.12029
AT2G04350	1.37868
AT2G04400	0.763593
AT2G04430	0.989508
AT2G04450	0.980009
AT2G04460	-3.7743
AT2G04780	-1.08703
AT2G04800	-0.980304
AT2G05160	1.95042
AT2G05510	0.686017
AT2G05540	-1.17683
AT2G05765	-1.82757
AT2G05910	1.26303
AT2G06005	-1.53785
AT2G06850	-0.629892
AT2G07711	-1
AT2G07811	-3.52925
AT2G09990	-1.12589
AT2G11810	-2.56704
AT2G11880	1.6274
AT2G14050	1.21573
AT2G14100	0.817623
AT2G14115	-1.24539
AT2G14560	4.54824
AT2G14580	1.99567
AT2G14610	3.99462
AT2G14680	1.39169
AT2G14820	1.77879
AT2G14878	-1.77698
AT2G14900	-0.95701
AT2G15020	0.684262
AT2G15310	0.756396
AT2G15830	-0.720905
AT2G15960	-0.875517
AT2G16245	0.987637
AT2G16630	-1.18865
AT2G16640	1.21692
AT2G16760	-2.02948
AT2G16860	1.7315
AT2G16970	2.31603
AT2G17140	2.01027
AT2G17300	-0.822277
AT2G17350	1.05637
AT2G17525	0.81263
AT2G17740	2.57743
AT2G18020	-0.598558
AT2G18100	1.12738
AT2G18162	-0.777362
AT2G18193	3.17776
AT2G18270	0.635066
AT2G18300	1.66246
AT2G18440	0.714819
AT2G18450	1.4443
AT2G18465	1.1321
AT2G18660	3.5974
AT2G18700	1.18616
AT2G18790	1.2807
AT2G18800	0.751813
AT2G18850	1.55663
AT2G18969	1.33985
AT2G18970	2.25913
AT2G19190	4.20945
AT2G19310	-0.661416
AT2G19380	1.87447
AT2G19400	1.88699
AT2G19460	-1.51483
AT2G19480	0.754898
AT2G19520	0.887296
AT2G19690	-1.08915
AT2G19730	-0.654882
AT2G19750	-0.893581
AT2G19760	-1.29789
AT2G19930	2.61143
AT2G19990	-2
AT2G20110	2.43741
AT2G20210	1.04519
AT2G20240	1.59007
AT2G20280	1.38447
AT2G20290	2.38606
AT2G20340	2.70758
AT2G20480	-1.30363
AT2G20490	-0.654018
AT2G20560	1.96627
AT2G20630	1.38302
AT2G20635	0.976284
AT2G20650	1.27462
AT2G20670	-1.61231
AT2G20720	1.21115
AT2G20721	-2.72198
AT2G20723	-1.84492
AT2G20724	-1.57999
AT2G20815	0.915608
AT2G20820	-1.07981
AT2G21140	-1.32356
AT2G21150	1.04613
AT2G21210	-1.35496
AT2G21250	1.11179
AT2G21300	1.71469
AT2G21520	1.37414
AT2G21590	2.00487
AT2G21660	-0.765705
AT2G21710	1.5801
AT2G21820	6.64241
AT2G22122	-1.10219
AT2G22170	-1.23518
AT2G22240	1.45458
AT2G22260	1.67718
AT2G22310	1.97314
AT2G22360	1.45968
AT2G22390	0.751321
AT2G22470	-0.790581
AT2G22482	-2.47633
AT2G22510	-1.18919
AT2G22610	1.63421
AT2G22660	1.4521
AT2G22690	1.06178
AT2G22795	2.20785
AT2G22830	1.08406
AT2G22850	-1.46105
AT2G22860	1.73697
AT2G23010	0.72792
AT2G23050	1.54253
AT2G23150	1.90626
AT2G23330	1.20163
AT2G23560	-1.74024
AT2G23600	1.17417
AT2G23610	0.924984
AT2G23630	0.670936
AT2G24090	-1.36283
AT2G24160	2.02385
AT2G24420	1.34206
AT2G24430	0.853985
AT2G24530	2.29123
AT2G24650	2.5961
AT2G24690	2.42803
AT2G24750	1.22239
AT2G24830	1.60262
AT2G24850	3.24689
AT2G24940	-0.612853
AT2G24945	-0.612818
AT2G24960	1.75489
AT2G24970	-0.669638
AT2G24990	2.16837
AT2G25210	-1.10175
AT2G25450	0.678423
AT2G25510	2.47556
AT2G25625	2.17642
AT2G25650	1.46467
AT2G25670	1.24188
AT2G25735	-2.18625
AT2G26000	1.94902
AT2G26010	-2.54149
AT2G26470	1.83605
AT2G26500	-0.800128
AT2G26520	-1.44478
AT2G26560	2.35147
AT2G26570	2.30355
AT2G26860	-0.591816
AT2G26920	1.40647
AT2G26970	1.29563
AT2G26980	1.04582
AT2G26990	1.56626
AT2G27010	1.03242
AT2G27050	0.939314
AT2G27385	-0.651914
AT2G27400	-1.66667
AT2G27402	-1.97654
AT2G27470	2.07299
AT2G27530	-0.702325
AT2G27680	1.01339
AT2G27710	-0.707057
AT2G27720	-1.12016
AT2G27730	-0.863669
AT2G27760	1.41621
AT2G27960	-1.20253
AT2G27970	-1.15986
AT2G28190	-2.32167
AT2G28370	-1.07474
AT2G28430	-1.3859
AT2G28550	0.697946
AT2G28570	-1.48386
AT2G28590	0.607261
AT2G28620	1.31171
AT2G28670	-0.952097
AT2G28671	-0.952068
AT2G28710	1.01421
AT2G28720	1.28508
AT2G28800	1.14968
AT2G28830	1.48915
AT2G28870	1.42026
AT2G28910	0.636988
AT2G28950	-0.768979
AT2G29065	2.07584
AT2G29070	1.02885
AT2G29170	-6.70874
AT2G29280	-1.28758
AT2G29300	2.58496
AT2G29310	-1.03716
AT2G29350	4.80735
AT2G29440	-0.881895
AT2G29460	1.61164
AT2G29470	5.42626
AT2G29530	-0.872138
AT2G29630	0.720097
AT2G29650	0.842375
AT2G29890	0.722015
AT2G29950	1.42561
AT2G30010	-0.749881
AT2G30280	1.63711
AT2G30640	1.08746
AT2G30750	5.57289
AT2G30770	5.61765
AT2G30870	-0.662569
AT2G30880	1.64749
AT2G30950	0.838898
AT2G30960	1.96908
AT2G31040	1.25399
AT2G31083	-2.65635
AT2G31085	-1.84221
AT2G31090	-0.940808
AT2G31320	2.73521
AT2G31580	1.34054
AT2G31600	0.837827
AT2G31820	1.99826
AT2G31865	0.715432
AT2G31880	1.21702
AT2G31890	1.03485
AT2G31900	1.0973
AT2G31902	1.76988
AT2G31970	1.5429
AT2G31990	1.03221
AT2G32030	-1.62589
AT2G32060	-1.17193
AT2G32090	-0.908765
AT2G32160	4.39232
AT2G32210	-1.39545
AT2G32220	-1.60511
AT2G32240	1.70848
AT2G32280	-0.71835
AT2G32290	3.39232
AT2G32320	1.10535
AT2G32380	-1.33349
AT2G32430	1.40626
AT2G32590	1.66141
AT2G32680	3.35252
AT2G32690	-0.745845
AT2G32860	2.18054
AT2G32890	0.609292
AT2G33060	1.11548
AT2G33220	-1.49861
AT2G33370	-0.784778
AT2G33380	1.66806
AT2G33435	3.93695
AT2G33440	1.74866
AT2G33630	0.670852
AT2G33680	1.33442
AT2G33730	1.24227
AT2G33760	0.846087
AT2G33770	1.48894
AT2G33830	-0.982583
AT2G33847	1.97936
AT2G33855	-1.66174
AT2G34140	-1.57032
AT2G34150	1.83773
AT2G34180	1.69946
AT2G34310	1.17647
AT2G34340	-1.46605
AT2G34350	1.70526
AT2G34400	1.95777
AT2G34480	-0.595089
AT2G34570	1.39459
AT2G34585	-1.54372
AT2G34590	-0.843294
AT2G34640	1.27743
AT2G34670	1.12029
AT2G34840	-0.885007
AT2G34930	1.50119
AT2G35030	1.27734
AT2G35140	1.37281
AT2G35300	3.73697
AT2G35340	1.848
AT2G35382	-8.5588
AT2G35387	-1.74403
AT2G35585	0.756165
AT2G35635	-0.994852
AT2G35680	1.02305
AT2G35740	0.940499
AT2G35743	-1.18409
AT2G35744	-0.916392
AT2G35747	1.36902
AT2G35750	-0.634727
AT2G35800	1.00321
AT2G35810	1.63496
AT2G35830	-1.08315
AT2G35940	1.7971
AT2G35945	1.52893
AT2G35960	-0.800397
AT2G36060	-0.748179
AT2G36100	-0.7949
AT2G36145	0.754876
AT2G36160	-1.09444
AT2G36170	-0.974487
AT2G36200	2.11356
AT2G36220	-1.33779
AT2G36295	-2.34147
AT2G36320	-0.593023
AT2G36355	0.978258
AT2G36730	0.839535
AT2G36740	1.60015
AT2G36750	2.37412
AT2G36780	1.07195
AT2G36830	-0.816709
AT2G36910	1.12883
AT2G36990	1.09455
AT2G37080	1.82085
AT2G37120	-1.33694
AT2G37130	-1.38329
AT2G37240	0.991516
AT2G37300	1.07039
AT2G37420	1.52356
AT2G37470	-1.29473
AT2G37530	-1.71802
AT2G37590	1.46768
AT2G37600	-1.28721
AT2G37640	-0.646069
AT2G37660	0.7582
AT2G37720	2.67138
AT2G37750	-1.60575
AT2G37830	2.32648
AT2G37870	0.645083
AT2G37890	-0.807355
AT2G37990	1.27404
AT2G38040	1.20375
AT2G38140	-0.71659
AT2G38210	-1.17987
AT2G38250	1.32193
AT2G38310	-1.00918
AT2G38470	1.33025
AT2G38480	-0.852913
AT2G38530	-0.984775
AT2G38540	-1.36233
AT2G38580	0.889172
AT2G38620	-1.6079
AT2G38695	0.636409
AT2G38720	4.52982
AT2G38780	1.90765
AT2G38860	1.05909
AT2G38940	-2.5891
AT2G39200	1.61229
AT2G39260	2.42774
AT2G39300	1.23053
AT2G39310	0.720325
AT2G39330	1.82685
AT2G39390	-1.28631
AT2G39410	1.60921
AT2G39500	-1.36186
AT2G39570	-0.941175
AT2G39675	-3.02434
AT2G39690	0.851477
AT2G39725	-0.705754
AT2G39740	0.657635
AT2G39770	-0.650109
AT2G39800	1.66976
AT2G39900	-1.21537
AT2G40080	-1.47675
AT2G40130	1.13085
AT2G40170	1.20511
AT2G40205	-2.07491
AT2G40260	2.46778
AT2G40290	0.861301
AT2G40320	0.741082
AT2G40360	1.5989
AT2G40370	-1.63604
AT2G40510	-0.624042
AT2G40630	0.931013
AT2G40670	1.63743
AT2G40720	1.40054
AT2G40770	1.46566
AT2G40920	-3.40547
AT2G40960	3.23966
AT2G41050	0.890589
AT2G41070	-1.26181
AT2G41090	2.0781
AT2G41150	1.12873
AT2G41230	-2.31034
AT2G41231	-1.72186
AT2G41240	1.71703
AT2G41420	-0.829417
AT2G41460	1.18124
AT2G41480	-1.15047
AT2G41680	1.35936
AT2G41710	1.37725
AT2G41960	1.80667
AT2G42110	-1.19286
AT2G42170	-4.53605
AT2G42190	1.61175
AT2G42210	-0.905168
AT2G42220	1.20148
AT2G42247	2.10109
AT2G42250	1.52592
AT2G42310	-1.05313
AT2G42330	2.14543
AT2G42370	4.06178
AT2G42450	2.00474
AT2G42485	-4.52356
AT2G42540	1.83261
AT2G42600	0.775509
AT2G42640	1.26303
AT2G42680	0.751207
AT2G42730	0.820179
AT2G42960	2.56884
AT2G43000	2.75899
AT2G43060	-1.07735
AT2G43100	0.593012
AT2G43120	1.10134
AT2G43140	1.67516
AT2G43141	-8.92511
AT2G43190	0.83622
AT2G43290	-1.30392
AT2G43375	-0.669608
AT2G43390	-2.12405
AT2G43460	-0.95724
AT2G43500	1.4126
AT2G43530	-0.747073
AT2G43550	-1.2769
AT2G43570	3.60846
AT2G43590	-1.67635
AT2G43610	-0.918383
AT2G43680	0.822993
AT2G43745	-0.650911
AT2G43780	-1.04348
AT2G43810	-1.03864
AT2G43940	1.11516
AT2G43970	1.00203
AT2G44060	0.791994
AT2G44130	-0.901724
AT2G44310	-1.10714
AT2G44360	-1.09551
AT2G44490	1.00879
AT2G44650	-0.695514
AT2G44790	-1.47905
AT2G45070	-0.658806
AT2G45100	0.662419
AT2G45130	-3.10585
AT2G45150	-2.24176
AT2G45170	-1.01338
AT2G45180	-1.79866
AT2G45260	0.655846
AT2G45280	1.16068
AT2G45460	2.83458
AT2G45490	1.48678
AT2G45520	0.871692
AT2G45640	-0.585448
AT2G45695	-0.684377
AT2G45710	-0.995742
AT2G45820	1.84995
AT2G45890	1.02714
AT2G45920	1.919
AT2G45970	-0.918475
AT2G46040	1.01249
AT2G46110	1.51824
AT2G46180	2.47762
AT2G46192	-1.69963
AT2G46200	1.28353
AT2G46290	-1.32386
AT2G46390	-0.965292
AT2G46430	2.24793
AT2G46440	2.46566
AT2G46540	-0.807981
AT2G46570	0.819792
AT2G46572	0.864345
AT2G46610	2.2704
AT2G46680	2.67878
AT2G46790	1.26748
AT2G46810	2.29912
AT2G46830	1.65611
AT2G46880	-3.31977
AT2G46980	1.51625
AT2G47015	2.32406
AT2G47020	2.30653
AT2G47180	1.3123
AT2G47220	3.81762
AT2G47230	2.21501
AT2G47310	1.34861
AT2G47380	-1.11418
AT2G47390	1.10408
AT2G47470	0.687931
AT2G47690	-0.905351
AT2G47750	2.20163
AT2G47880	1.32992
AT2G47930	-0.96077
AT2G47980	1.31324
AT2G48075	-0.823122
AT2G48130	-1.1807
AT3G01070	-1.62149
AT3G01130	-0.825028
AT3G01190	-0.99656
AT3G01316	-2.72478
AT3G01330	2.10434
AT3G01370	1.73169
AT3G01460	1.57544
AT3G01490	0.892108
AT3G01520	-0.953938
AT3G01690	0.69371
AT3G01710	1.0689
AT3G01830	3.04182
AT3G01920	0.919978
AT3G01940	1.42894
AT3G02040	-2.75663
AT3G02080	-0.623658
AT3G02190	-0.611981
AT3G02330	0.80023
AT3G02380	1.10665
AT3G02468	-0.728764
AT3G02470	-0.731696
AT3G02500	2.45046
AT3G02620	2.92283
AT3G02700	-0.622997
AT3G02760	1.2052
AT3G02820	1.30023
AT3G02850	1.70598
AT3G02860	2.05347
AT3G02920	0.75375
AT3G02930	2.3837
AT3G02990	0.595158
AT3G03150	-0.830726
AT3G03160	-0.65036
AT3G03180	0.76356
AT3G03305	0.811026
AT3G03460	2.0709
AT3G03490	1.22666
AT3G03580	1.36257
AT3G03820	0.688743
AT3G03850	-1.10535
AT3G03855	1.43706
AT3G03970	1
AT3G04030	4.97269
AT3G04070	1.61832
AT3G04160	3.60881
AT3G04260	1.64981
AT3G04290	-0.609609
AT3G04300	-1.97528
AT3G04400	-1.11894
AT3G04690	0.921997
AT3G04820	1.34829
AT3G04840	-0.598283
AT3G04870	1.12575
AT3G04910	1.09333
AT3G04920	-0.664228
AT3G04970	1.13245
AT3G04980	1.34958
AT3G05060	1.87891
AT3G05070	1.14251
AT3G05170	1.17632
AT3G05190	0.816037
AT3G05220	1.29137
AT3G05370	1.25678
AT3G05390	1.60204
AT3G05430	1.49553
AT3G05490	-1.1914
AT3G05590	-0.828834
AT3G05670	1.94414
AT3G05730	-2.54981
AT3G05740	1.76377
AT3G05810	-1.20608
AT3G05830	2.06683
AT3G05870	-1.04477
AT3G05880	-1.29242
AT3G05890	-1.51793
AT3G05900	2.05963
AT3G05932	2.05514
AT3G05950	5.12102
AT3G06020	1.05102
AT3G06125	-2.70032
AT3G06130	1.03229
AT3G06320	-0.83568
AT3G06360	1.59748
AT3G06390	-1.62448
AT3G06400	2.20732
AT3G06455	2.52558
AT3G06700	-0.817649
AT3G06730	-0.885259
AT3G06750	-0.65843
AT3G06900	-2.84894
AT3G07030	0.783618
AT3G07050	1.78907
AT3G07170	0.734295
AT3G07215	-3.90091
AT3G07230	-0.894544
AT3G07280	4.926
AT3G07310	1.14167
AT3G07350	-1.62583
AT3G07360	1.19293
AT3G07430	-0.65664
AT3G07480	-0.665083
AT3G07490	0.861869
AT3G07500	0.859057
AT3G07520	1.91302
AT3G07568	-1.19938
AT3G07780	1.39919
AT3G07900	2.1481
AT3G07910	-1.09639
AT3G07960	1.62532
AT3G08020	1.16787
AT3G08600	-0.882572
AT3G08730	1.12072
AT3G08770	0.651715
AT3G08860	1.12315
AT3G08880	1.18322
AT3G08970	1.14543
AT3G09010	1.02801
AT3G09040	1.76553
AT3G09210	1.30044
AT3G09360	0.984403
AT3G09370	1.35908
AT3G09390	-0.730171
AT3G09490	1.20866
AT3G09500	-0.790403
AT3G09520	1.18876
AT3G09660	1.09452
AT3G09735	-1.33361
AT3G09820	-0.76387
AT3G09850	1.20463
AT3G09860	-0.94324
AT3G09920	2.59326
AT3G09922	-6.95761
AT3G09950	1.5137
AT3G09980	1.4537
AT3G10000	1.14229
AT3G10020	0.733364
AT3G10080	-1.34385
AT3G10090	-0.98404
AT3G10180	1.52356
AT3G10310	1.99343
AT3G10440	2.75899
AT3G10450	1.60245
AT3G10610	-0.867074
AT3G10930	-1.41716
AT3G10985	-1.71821
AT3G11010	3.03814
AT3G11020	1.19148
AT3G11040	0.914883
AT3G11120	-1.77233
AT3G11240	1.48187
AT3G11440	0.994801
AT3G11450	2.67582
AT3G11510	-1.43106
AT3G11560	1.57601
AT3G11710	1.10185
AT3G11720	1.89351
AT3G11745	1.06795
AT3G11930	-0.73177
AT3G11950	2.18803
AT3G12040	-1.05247
AT3G12260	-0.750649
AT3G12340	1.26589
AT3G12390	0.699554
AT3G12480	0.840026
AT3G12500	-1.4529
AT3G12502	-1.12553
AT3G12550	1.4468
AT3G12587	-1.23615
AT3G12610	-0.686219
AT3G12630	-0.796827
AT3G12750	0.840285
AT3G12860	2.63559
AT3G12965	-1.66277
AT3G13090	0.956931
AT3G13277	0.745817
AT3G13360	1.41718
AT3G13435	-1.46302
AT3G13520	-1.42766
AT3G13730	1.41504
AT3G13750	0.862147
AT3G13780	1.32361
AT3G13870	0.95772
AT3G13880	0.714091
AT3G13950	1.39906
AT3G14360	1.94486
AT3G14430	-1.27972
AT3G14460	1.16993
AT3G14620	1.65475
AT3G14690	1.2146
AT3G15080	1.77052
AT3G15250	-1.51679
AT3G15350	0.675411
AT3G15353	-0.586153
AT3G15358	-1.27837
AT3G15390	0.722466
AT3G15395	-1.17752
AT3G15400	1.57619
AT3G15450	-1.11148
AT3G15480	-0.993263
AT3G15550	1.84246
AT3G15630	-1.88378
AT3G15640	-1.2279
AT3G15780	1.89427
AT3G15790	1.49636
AT3G15800	0.739409
AT3G15840	1.00926
AT3G15950	1.53631
AT3G15970	1.60403
AT3G16000	2.81222
AT3G16175	1.81366
AT3G16240	-1.19553
AT3G16280	-0.599462
AT3G16290	1.70526
AT3G16330	-0.602665
AT3G16370	-0.835195
AT3G16390	-2.12803
AT3G16470	0.779716
AT3G16490	3.20945
AT3G16570	-0.876176
AT3G16640	-1.08878
AT3G16650	2.16189
AT3G16660	-1.93702
AT3G16670	-1.53212
AT3G16710	0.856409
AT3G16730	2.17526
AT3G16750	1.05335
AT3G16890	1.21632
AT3G17030	0.725493
AT3G17040	1.28165
AT3G17160	0.845442
AT3G17170	1.26744
AT3G17185	-1.17301
AT3G17210	-1.12138
AT3G17360	1.73039
AT3G17390	-0.671238
AT3G17460	0.766474
AT3G17520	2.37377
AT3G17790	-2.68811
AT3G17800	1.00407
AT3G17830	0.920566
AT3G17890	-1.04398
AT3G17930	1.33478
AT3G18020	1.83378
AT3G18100	3.22754
AT3G18240	1.36347
AT3G18250	5.41785
AT3G18280	-1.41777
AT3G18290	1.45331
AT3G18300	0.630766
AT3G18390	1.79835
AT3G18485	2.41143
AT3G18490	0.608733
AT3G18535	1.24591
AT3G18640	2.21667
AT3G18740	-1.09144
AT3G18780	-0.614394
AT3G18890	0.956176
AT3G18960	0.984787
AT3G19050	1.36773
AT3G19170	0.92971
AT3G19210	0.906891
AT3G19330	0.832123
AT3G19440	0.920341
AT3G19480	0.958761
AT3G19508	-1.89893
AT3G19520	-1.0277
AT3G20083	1.23389
AT3G20110	-0.913017
AT3G20150	2.13598
AT3G20200	2.55943
AT3G20430	1.59781
AT3G20460	-1.12063
AT3G20470	-1.06933
AT3G20640	0.95744
AT3G20670	-0.782902
AT3G20680	-0.902962
AT3G20760	-1.01534
AT3G20770	0.917681
AT3G20780	1.54226
AT3G20860	1.38095
AT3G21020	4.48543
AT3G21055	-0.6214
AT3G21180	0.920147
AT3G21370	1.01606
AT3G21460	-3.05824
AT3G21680	-1.18982
AT3G21770	-1.65453
AT3G21805	-0.779471
AT3G22100	1.56784
AT3G22183	1.88729
AT3G22231	1.32623
AT3G22380	1.34436
AT3G22440	0.683756
AT3G22470	1.04793
AT3G22600	-0.788707
AT3G22620	-0.785065
AT3G22660	1.10529
AT3G22670	1.8635
AT3G22790	3.19944
AT3G22820	1.45943
AT3G22830	2.23417
AT3G22886	-1.9911
AT3G22910	1.14086
AT3G22930	0.852865
AT3G22960	-1.26672
AT3G23070	1.94157
AT3G23325	-2.33923
AT3G23390	-0.811351
AT3G23730	-1.10905
AT3G23740	0.823843
AT3G23805	-1.41379
AT3G23810	-0.778222
AT3G23830	-0.705699
AT3G23920	1.11664
AT3G23930	3.67688
AT3G24010	1.56896
AT3G24080	2.92839
AT3G24090	0.900004
AT3G24200	0.666561
AT3G24210	2.23907
AT3G24360	1.1375
AT3G24430	0.634056
AT3G24460	1.92778
AT3G24500	1.08967
AT3G24503	0.875707
AT3G24715	1.14684
AT3G24770	-1.19492
AT3G24820	1.22487
AT3G24830	-0.720646
AT3G24900	3.67807
AT3G24927	-7.11998
AT3G25010	2.28293
AT3G25130	1.74133
AT3G25150	1.55473
AT3G25230	1.18563
AT3G25240	-2.99139
AT3G25250	0.610053
AT3G25440	1.68712
AT3G25470	-0.809437
AT3G25597	-1.58496
AT3G25600	-2.63016
AT3G25670	-0.709962
AT3G25690	2.22323
AT3G25770	1.09761
AT3G25840	2.60499
AT3G25882	2.23011
AT3G25905	1.20301
AT3G25910	1.46834
AT3G25970	2.64909
AT3G26040	1.37529
AT3G26165	2.21567
AT3G26170	2.17792
AT3G26230	-2.17659
AT3G26320	1.36678
AT3G26450	1.0597
AT3G26460	3.47917
AT3G26490	1.58921
AT3G26540	1.30031
AT3G26560	1.38387
AT3G26600	1.98044
AT3G26612	-4.87283
AT3G26830	2.55513
AT3G26850	1.06041
AT3G27000	1.49399
AT3G27030	-1.37888
AT3G27110	2.27031
AT3G27120	1.35716
AT3G27330	1.7879
AT3G27340	-1.49284
AT3G27350	1.51816
AT3G27460	1.09686
AT3G27610	1.36257
AT3G27660	0.763702
AT3G27820	1.26176
AT3G27870	2.38702
AT3G27906	-2.32413
AT3G27925	0.656782
AT3G28030	1.94514
AT3G28150	1.47935
AT3G28160	-4.35755
AT3G28200	-0.843229
AT3G28220	2.28134
AT3G28420	1.03088
AT3G28540	3.04505
AT3G28730	1.00356
AT3G28740	1.89592
AT3G28770	-1.68182
AT3G28860	0.904891
AT3G28900	-0.769479
AT3G28940	-1.21512
AT3G29075	1.91231
AT3G29100	1.62081
AT3G29320	1.95868
AT3G29370	-2.1205
AT3G29410	3.27213
AT3G29430	2.549
AT3G29575	-1.38051
AT3G29590	2.64725
AT3G29644	1.02018
AT3G30340	1.28102
AT3G30720	-7.11374
AT3G30775	-2.05495
AT3G30875	1.53434
AT3G42640	2.23786
AT3G42658	1.87309
AT3G42725	-0.719099
AT3G43110	-3.25559
AT3G43300	1.45343
AT3G43720	-1.04645
AT3G43740	-6.75622
AT3G43800	0.778083
AT3G43810	-0.671917
AT3G43920	1.93289
AT3G43955	-4.62059
AT3G44010	-2.52552
AT3G44050	1.64909
AT3G44070	5.8505
AT3G44100	-0.836296
AT3G44205	0.973528
AT3G44260	-2.25975
AT3G44310	-1.33869
AT3G44400	2.96649
AT3G44410	5.00899
AT3G44430	-8.32688
AT3G44510	-0.634867
AT3G44540	1.28688
AT3G44670	2.43063
AT3G44690	3.01057
AT3G44730	2.49325
AT3G44735	-0.826964
AT3G44798	-6.51096
AT3G44860	3.72528
AT3G44880	1.1621
AT3G45030	-0.801805
AT3G45060	2.91488
AT3G45080	4.6837
AT3G45130	2.53605
AT3G45140	1.29586
AT3G45390	0.832273
AT3G45410	-1.19994
AT3G45440	2.16474
AT3G45600	-1.05788
AT3G45730	-1.75148
AT3G45750	1.79886
AT3G45780	0.887932
AT3G45880	1.3295
AT3G46000	-0.950785
AT3G46010	-0.726119
AT3G46030	-1.10193
AT3G46080	3.79566
AT3G46090	2.23799
AT3G46100	1.21936
AT3G46110	1.96782
AT3G46290	0.752889
AT3G46385	-6.08534
AT3G46430	-1.08968
AT3G46560	-0.935365
AT3G46658	1.21412
AT3G46660	1.5119
AT3G46720	0.839843
AT3G46780	1.1025
AT3G46900	2.88812
AT3G46940	-0.80158
AT3G47040	3.87036
AT3G47050	2.32193
AT3G47295	-1.40792
AT3G47347	-1.59417
AT3G47348	-1.05459
AT3G47350	-1.42084
AT3G47420	-0.811625
AT3G47460	1.23607
AT3G47480	1.83964
AT3G47500	1.12451
AT3G47530	-1.54475
AT3G47570	-1.08866
AT3G47680	-6.13955
AT3G47690	1.19348
AT3G47790	2.22607
AT3G47800	-0.786451
AT3G47833	-1.43292
AT3G47836	-1.10516
AT3G47950	0.987509
AT3G48020	-1.54219
AT3G48115	-2.19062
AT3G48120	1.37537
AT3G48140	-0.972574
AT3G48160	-1.10512
AT3G48280	2.00237
AT3G48340	1.39102
AT3G48390	2.23973
AT3G48400	-1.09954
AT3G48420	0.834737
AT3G48470	1.80735
AT3G48500	1.54114
AT3G48510	1.95174
AT3G48520	-1.23589
AT3G48640	4.80305
AT3G48660	-1.32734
AT3G48670	2.30359
AT3G48740	-0.681853
AT3G48870	0.976025
AT3G48930	-0.711339
AT3G49070	-1.41636
AT3G49140	1.95829
AT3G49160	2.4199
AT3G49320	0.739086
AT3G49330	-0.781999
AT3G49370	2.63743
AT3G49400	2.38143
AT3G49550	-1.10728
AT3G49560	0.966342
AT3G49601	2.73923
AT3G49620	1.19018
AT3G49645	0.968464
AT3G49690	4.38543
AT3G49840	0.900867
AT3G49870	-1.15075
AT3G49910	-0.758938
AT3G49930	-1.17482
AT3G49940	-1.25971
AT3G49960	-1.28109
AT3G49970	1.93177
AT3G49990	1.76135
AT3G50000	0.687307
AT3G50050	0.813849
AT3G50110	1.39111
AT3G50220	1.50734
AT3G50370	1.5876
AT3G50400	-0.80612
AT3G50410	-0.605524
AT3G50440	-1.12017
AT3G50480	-2.46467
AT3G50570	-3.70612
AT3G50740	-0.853055
AT3G50770	1.74735
AT3G50800	-0.885196
AT3G50850	-2.34395
AT3G50870	0.736966
AT3G50950	2.29868
AT3G50960	1.38782
AT3G51030	-1.77033
AT3G51100	1.52725
AT3G51600	-0.883449
AT3G51720	1.69218
AT3G51760	1.15592
AT3G51880	1.7932
AT3G51950	1.2065
AT3G52105	-0.893285
AT3G52110	1.48907
AT3G52220	0.793038
AT3G52260	1.75002
[truncated: 1,591 more rows]
